# Supplementary material for: Early mucosal responses following a randomised controlled human inhaled infection with attenuated Mycobacterium bovis BCG
Source: Nat Commun. 2025 May 29;16:4989. doi: 10.1038/s41467-025-60285-4 (PMC12122720; doi:10.1038/s41467-025-60285-4)
Supplement: Supplementary file 3 — Supplementary Data 1 [file 41467_2025_60285_MOESM3_ESM.xlsx]

## Sheet: a. D2 B cells
Supplementary Data 1a: Gene sets enriched among upregulated genes in B cells from BCG-vaccinated volunteers compared to saline controls on day 2. Enriched gene sets were those with adjusted p values < 0.05.
ID	Description	GeneRatio	BgRatio	pvalue	p.adjust	qvalue	geneID	Count
GO:0050853	B cell receptor signaling pathway	6/24	131/18723	1.26902e-08	3.88644e-06	2.6485e-06	IGLC1/IGLC2/IGHA2/CD38/IGHA1/IGHG3	6
GO:0050851	antigen receptor-mediated signaling pathway	7/24	240/18723	1.49767e-08	3.88644e-06	2.6485e-06	IGLC1/IGLC2/IGHA2/CD38/IGHA1/GBP1/IGHG3	7
GO:0050871	positive regulation of B cell activation	6/24	152/18723	3.09318e-08	5.35119e-06	3.64669e-06	IGLC1/IGLC2/IGHA2/CD38/IGHA1/IGHG3	6
GO:0002429	immune response-activating cell surface receptor signaling pathway	7/24	291/18723	5.62588e-08	5.83966e-06	3.97957e-06	IGLC1/IGLC2/IGHA2/CD38/IGHA1/GBP1/IGHG3	7
GO:0002757	immune response-activating signal transduction	7/24	291/18723	5.62588e-08	5.83966e-06	3.97957e-06	IGLC1/IGLC2/IGHA2/CD38/IGHA1/GBP1/IGHG3	7
GO:0002764	immune response-regulating signaling pathway	8/24	468/18723	7.42729e-08	6.4246e-06	4.37819e-06	IGLC1/IGLC2/IGHA2/CD38/IGHA1/GBP1/IGHG3/IRF1	8
GO:0002768	immune response-regulating cell surface receptor signaling pathway	7/24	315/18723	9.66414e-08	6.54589e-06	4.46085e-06	IGLC1/IGLC2/IGHA2/CD38/IGHA1/GBP1/IGHG3	7
GO:0006959	humoral immune response	7/24	317/18723	1.009e-07	6.54589e-06	4.46085e-06	JCHAIN/IGLC1/IGLC2/IGHA2/IGHA1/IGHG3/POU2AF1	7
GO:0042113	B cell activation	7/24	334/18723	1.43963e-07	7.26966e-06	4.95407e-06	IGLC1/IGLC2/IGHA2/CD38/IGHA1/IGHG3/POU2AF1	7
GO:0050864	regulation of B cell activation	6/24	198/18723	1.4892e-07	7.26966e-06	4.95407e-06	IGLC1/IGLC2/IGHA2/CD38/IGHA1/IGHG3	6
GO:0006910	phagocytosis, recognition	5/24	100/18723	1.54078e-07	7.26966e-06	4.95407e-06	IGLC1/IGLC2/IGHA2/IGHA1/IGHG3	5
GO:0042742	defense response to bacterium	7/24	350/18723	1.97778e-07	8.55388e-06	5.82924e-06	JCHAIN/IGLC1/IGLC2/IGHA2/IGHA1/GBP4/IGHG3	7
GO:0006958	complement activation, classical pathway	5/24	108/18723	2.26582e-07	9.04584e-06	6.16449e-06	IGLC1/IGLC2/IGHA2/IGHA1/IGHG3	5
GO:0002253	activation of immune response	7/24	375/18723	3.15456e-07	1.16944e-05	7.96942e-06	IGLC1/IGLC2/IGHA2/CD38/IGHA1/GBP1/IGHG3	7
GO:0071346	cellular response to interferon-gamma	5/24	118/18723	3.52642e-07	1.22014e-05	8.31492e-06	GBP1/GBP4/GBP5/IRF1/STAT1	5
GO:0002455	humoral immune response mediated by circulating immunoglobulin	5/24	121/18723	3.99651e-07	1.29637e-05	8.8344e-06	IGLC1/IGLC2/IGHA2/IGHA1/IGHG3	5
GO:0006911	phagocytosis, engulfment	5/24	127/18723	5.08511e-07	1.55245e-05	1.05795e-05	IGLC1/IGLC2/IGHA2/IGHA1/IGHG3	5
GO:0006956	complement activation	5/24	130/18723	5.71085e-07	1.64663e-05	1.12213e-05	IGLC1/IGLC2/IGHA2/IGHA1/IGHG3	5
GO:0099024	plasma membrane invagination	5/24	136/18723	7.14456e-07	1.95159e-05	1.32996e-05	IGLC1/IGLC2/IGHA2/IGHA1/IGHG3	5
GO:0034341	response to interferon-gamma	5/24	141/18723	8.54459e-07	2.21732e-05	1.51104e-05	GBP1/GBP4/GBP5/IRF1/STAT1	5
GO:0010324	membrane invagination	5/24	144/18723	9.48327e-07	2.34372e-05	1.59718e-05	IGLC1/IGLC2/IGHA2/IGHA1/IGHG3	5
GO:0060263	regulation of respiratory burst	3/24	17/18723	1.24365e-06	2.93387e-05	1.99935e-05	JCHAIN/IGHA2/IGHA1	3
GO:0006909	phagocytosis	6/24	308/18723	1.97933e-06	4.46641e-05	3.04373e-05	IGLC1/TXNDC5/IGLC2/IGHA2/IGHA1/IGHG3	6
GO:0001895	retina homeostasis	4/24	79/18723	2.92531e-06	6.32598e-05	4.31098e-05	JCHAIN/IGHA2/IGHA1/IGHG3	4
GO:0003094	glomerular filtration	3/24	25/18723	4.17823e-06	8.674e-05	5.91109e-05	JCHAIN/IGHA2/IGHA1	3
GO:0097205	renal filtration	3/24	26/18723	4.71924e-06	9.42033e-05	6.4197e-05	JCHAIN/IGHA2/IGHA1	3
GO:0051251	positive regulation of lymphocyte activation	6/24	362/18723	5.02495e-06	9.65907e-05	6.58239e-05	IGLC1/IGLC2/IGHA2/CD38/IGHA1/IGHG3	6
GO:0016064	immunoglobulin mediated immune response	5/24	207/18723	5.63774e-06	0.000104499	7.12135e-05	IGLC1/IGLC2/IGHA2/IGHA1/IGHG3	5
GO:0019724	B cell mediated immunity	5/24	210/18723	6.04709e-06	0.000108222	7.37504e-05	IGLC1/IGLC2/IGHA2/IGHA1/IGHG3	5
GO:0006457	protein folding	5/24	212/18723	6.3327e-06	0.000109556	7.46592e-05	FKBP11/HSP90B1/SDF2L1/LMAN1/PPIB	5
GO:0008037	cell recognition	5/24	225/18723	8.45714e-06	0.000141589	9.64889e-05	IGLC1/IGLC2/IGHA2/IGHA1/IGHG3	5
GO:0002696	positive regulation of leukocyte activation	6/24	409/18723	1.00993e-05	0.000163798	0.000111623	IGLC1/IGLC2/IGHA2/CD38/IGHA1/IGHG3	6
GO:0050867	positive regulation of cell activation	6/24	420/18723	1.17457e-05	0.000184729	0.000125887	IGLC1/IGLC2/IGHA2/CD38/IGHA1/IGHG3	6
GO:0045730	respiratory burst	3/24	37/18723	1.39733e-05	0.000213299	0.000145357	JCHAIN/IGHA2/IGHA1	3
GO:0001894	tissue homeostasis	5/24	268/18723	1.96896e-05	0.000291969	0.000198969	JCHAIN/IGHA2/CD38/IGHA1/IGHG3	5
GO:0060249	anatomical structure homeostasis	5/24	314/18723	4.20343e-05	0.000605995	0.000412969	JCHAIN/IGHA2/CD38/IGHA1/IGHG3	5
GO:0019731	antibacterial humoral response	3/24	60/18723	6.03611e-05	0.000846686	0.000576993	JCHAIN/IGHA2/IGHA1	3
GO:0002449	lymphocyte mediated immunity	5/24	350/18723	7.0374e-05	0.00096116	0.000655004	IGLC1/IGLC2/IGHA2/IGHA1/IGHG3	5
GO:0002460	adaptive immune response based on somatic recombination of immune receptors built from immunoglobulin superfamily domains	5/24	356/18723	7.62626e-05	0.00101488	0.000691613	IGLC1/IGLC2/IGHA2/IGHA1/IGHG3	5
GO:0061077	chaperone-mediated protein folding	3/24	67/18723	8.40042e-05	0.00108995	0.000742774	FKBP11/SDF2L1/PPIB	3
GO:0002443	leukocyte mediated immunity	5/24	440/18723	0.000205851	0.00260577	0.00177576	IGLC1/IGLC2/IGHA2/IGHA1/IGHG3	5
GO:0003014	renal system process	3/24	110/18723	0.000365017	0.00451056	0.00307382	JCHAIN/IGHA2/IGHA1	3
GO:0035458	cellular response to interferon-beta	2/24	24/18723	0.000427205	0.00515627	0.00351386	IRF1/STAT1	2
GO:0019730	antimicrobial humoral response	3/24	122/18723	0.00049433	0.00583084	0.00397356	JCHAIN/IGHA2/IGHA1	3
GO:0060333	interferon-gamma-mediated signaling pathway	2/24	27/18723	0.00054202	0.00625129	0.00426008	IRF1/STAT1	2
GO:0035456	response to interferon-beta	2/24	32/18723	0.00076294	0.00860796	0.00586608	IRF1/STAT1	2
GO:0009615	response to virus	4/24	367/18723	0.00113125	0.0124918	0.00851285	GBP1/IRF1/STAT1/POU2AF1	4
GO:0000413	protein peptidyl-prolyl isomerization	2/24	42/18723	0.00131406	0.0142083	0.00968254	FKBP11/PPIB	2
GO:0045646	regulation of erythrocyte differentiation	2/24	47/18723	0.00164339	0.0174065	0.011862	KLF13/STAT1	2
GO:0018208	peptidyl-proline modification	2/24	58/18723	0.00249146	0.0253543	0.0172782	FKBP11/PPIB	2
GO:0032481	positive regulation of type I interferon production	2/24	58/18723	0.00249146	0.0253543	0.0172782	IRF1/STAT1	2
GO:0001819	positive regulation of cytokine production	4/24	467/18723	0.00273182	0.0272657	0.0185808	GBP5/IRF1/STAT1/POU2AF1	4
GO:0051607	defense response to virus	3/24	265/18723	0.00455381	0.0437672	0.0298261	GBP1/IRF1/STAT1	3
GO:0140546	defense response to symbiont	3/24	265/18723	0.00455381	0.0437672	0.0298261	GBP1/IRF1/STAT1	3

## Sheet: b. D2 CD4
Supplementary Data 1b: Gene sets enriched among upregulated genes in CD4+ T cells from BCG-vaccinated volunteers compared to saline controls on day 2. Enriched gene sets were those with adjusted p values < 0.05.
ID	Description	GeneRatio	BgRatio	pvalue	p.adjust	qvalue	geneID	Count
GO:0042110	T cell activation	48/589	487/18723	2.48262e-12	1.06653e-08	9.14912e-09	BCL3/CD7/LAG3/TCF7/IL18R1/JAK3/RSAD2/IL4I1/RASAL3/CD27/MALT1/IRF1/BCL11B/RUNX3/RELB/IL2RA/FYN/CD48/CORO1A/FOXP3/ZAP70/CD3G/CHD7/TNFRSF14/IL27RA/PTPRC/TMEM131L/NLRC3/TIGIT/TNFRSF1B/RASGRP1/SASH3/CSK/CCDC88B/SMAD7/CBLB/NHEJ1/APBB1IP/CARD11/IL12RB1/IL4R/NCKAP1L/FOXP1/RAC2/MSN/PSMB10/LCP1/ITGAL	48
GO:0009615	response to virus	39/589	367/18723	3.19508e-11	6.86302e-08	5.88735e-08	BCL3/STAT1/NFKB1/IKBKE/BIRC3/RSAD2/GBP1/IRF1/DDX58/FOXP3/BNIP3/RNF125/PTPRC/TRAF3/HIF1A/POU2F2/RRP1B/APOBEC3D/IFIH1/BIRC2/UNC13D/PARP9/DHX36/NLRC5/TRIM5/LGALS8/IL12RB1/MAPK14/ADAR/EIF5A/PPM1B/RNF216/IFNAR2/DHX9/HMGA1/USP15/ILF3/DDX17/CARD8	39
GO:0007159	leukocyte cell-cell adhesion	37/589	371/18723	6.29336e-10	9.0121e-07	7.7309e-07	LAG3/SELL/JAK3/ETS1/IL4I1/RASAL3/CD27/MALT1/IRF1/RUNX3/IL2RA/FYN/ITGB7/CORO1A/FOXP3/ZAP70/TNFRSF14/IL27RA/PTPRC/TMEM131L/TIGIT/RASGRP1/SASH3/CSK/CCDC88B/SMAD7/CBLB/CARD11/IL12RB1/TNIP1/IL4R/NCKAP1L/MIA3/RAC2/MSN/WNK1/ITGAL	37
GO:0002831	regulation of response to biotic stimulus	34/589	327/18723	1.07025e-09	1.14945e-06	9.86041e-07	LAG3/STAT1/TXK/IKBKE/BIRC3/IL4I1/IRF1/FYN/GBP5/DDX58/FOXP3/SERPINB9/SFPQ/RNF125/TRAF3/NLRC3/RASGRP1/N4BP1/BIRC2/PARP9/NLRC5/TRIM5/ERAP1/IL12RB1/ADAR/PPM1B/RNF216/FOXP1/MED1/TRAFD1/RBM14/DHX9/USP15/CARD8	34
GO:0030098	lymphocyte differentiation	36/589	374/18723	2.8097e-09	2.03744e-06	1.74779e-06	BCL3/LAG3/TCF7/IL18R1/JAK3/RSAD2/IL4I1/CD27/MALT1/IRF1/PIK3R1/BCL11B/RUNX3/RELB/IL2RA/CD79B/FOXP3/ZAP70/CD3G/CHD7/IKZF1/PTPRC/TMEM131L/IL15RA/RASGRP1/ATM/SASH3/INPP5D/SMAD7/NHEJ1/CARD11/IL12RB1/IL4R/NCKAP1L/FOXP1/DOCK10	36
GO:0030217	T cell differentiation	29/589	257/18723	2.84558e-09	2.03744e-06	1.74779e-06	BCL3/LAG3/TCF7/IL18R1/JAK3/RSAD2/IL4I1/CD27/MALT1/IRF1/BCL11B/RUNX3/RELB/IL2RA/FOXP3/ZAP70/CD3G/CHD7/PTPRC/TMEM131L/RASGRP1/SASH3/SMAD7/NHEJ1/CARD11/IL12RB1/IL4R/NCKAP1L/FOXP1	29
GO:0042098	T cell proliferation	25/589	199/18723	3.97354e-09	2.43862e-06	2.09194e-06	JAK3/IL4I1/RASAL3/MALT1/IRF1/IL2RA/FYN/CORO1A/FOXP3/ZAP70/TNFRSF14/IL27RA/PTPRC/TMEM131L/TNFRSF1B/RASGRP1/SASH3/CCDC88B/CBLB/CARD11/IL12RB1/NCKAP1L/RAC2/MSN/PSMB10	25
GO:0051607	defense response to virus	29/589	265/18723	5.75817e-09	2.56071e-06	2.19667e-06	STAT1/BIRC3/RSAD2/GBP1/IRF1/DDX58/FOXP3/BNIP3/RNF125/PTPRC/TRAF3/APOBEC3D/IFIH1/BIRC2/UNC13D/PARP9/DHX36/NLRC5/TRIM5/IL12RB1/ADAR/PPM1B/RNF216/IFNAR2/DHX9/USP15/ILF3/DDX17/CARD8	29
GO:0140546	defense response to symbiont	29/589	265/18723	5.75817e-09	2.56071e-06	2.19667e-06	STAT1/BIRC3/RSAD2/GBP1/IRF1/DDX58/FOXP3/BNIP3/RNF125/PTPRC/TRAF3/APOBEC3D/IFIH1/BIRC2/UNC13D/PARP9/DHX36/NLRC5/TRIM5/IL12RB1/ADAR/PPM1B/RNF216/IFNAR2/DHX9/USP15/ILF3/DDX17/CARD8	29
GO:1903706	regulation of hemopoiesis	35/589	367/18723	5.96069e-09	2.56071e-06	2.19667e-06	LAG3/TCF7/STAT1/JAK3/ETS1/IL4I1/CD27/MALT1/IRF1/PIK3R1/RUNX3/KLF13/IL2RA/FOXP3/RASSF2/ZAP70/PTPRC/TMEM131L/HIF1A/IL15RA/RASGRP1/SASH3/INPP5D/SMAD7/CARD11/IL12RB1/MAPK14/IL4R/NCKAP1L/FOXP1/PRMT1/HCLS1/MED1/CREB1/CNOT4	35
GO:0019221	cytokine-mediated signaling pathway	40/589	472/18723	1.42428e-08	5.56247e-06	4.77169e-06	STAT1/IL18R1/TXK/IKBKE/JAK3/BIRC3/CXCR6/CCR4/IL2RB/IRF1/IL2RA/CYLD/TNFRSF14/IL27RA/PTPRC/TRAF3/STAT4/HIF1A/TNFRSF1B/IL15RA/CPNE1/OTUD4/BIRC2/TRAF2/PARP9/NLRC5/STAT5A/IL12RB1/ADAR/FAS/EIF5A/JAK1/CDIP1/IL4R/MED1/WNK1/SP100/UGCG/IFNAR2/CARD8	40
GO:0046631	alpha-beta T cell activation	21/589	156/18723	2.05736e-08	7.36535e-06	6.31826e-06	BCL3/IL18R1/JAK3/RSAD2/RASAL3/MALT1/IRF1/BCL11B/RUNX3/RELB/FOXP3/ZAP70/TNFRSF14/PTPRC/SASH3/SMAD7/CBLB/IL12RB1/IL4R/NCKAP1L/FOXP1	21
GO:1903131	mononuclear cell differentiation	37/589	426/18723	2.65641e-08	8.77842e-06	7.53044e-06	BCL3/LAG3/TCF7/IL18R1/JAK3/RSAD2/IL4I1/CD27/MALT1/IRF1/PIK3R1/BCL11B/RUNX3/RELB/IL2RA/CD79B/FOXP3/ZAP70/CD3G/CHD7/IKZF1/PTPRC/TMEM131L/IL15RA/RASGRP1/ATM/SASH3/INPP5D/SMAD7/NHEJ1/CARD11/IL12RB1/IL4R/NCKAP1L/FOXP1/MED1/DOCK10	37
GO:0045619	regulation of lymphocyte differentiation	22/589	174/18723	3.03302e-08	8.8901e-06	7.62624e-06	LAG3/TCF7/JAK3/IL4I1/CD27/MALT1/IRF1/RUNX3/IL2RA/FOXP3/ZAP70/PTPRC/TMEM131L/IL15RA/RASGRP1/SASH3/INPP5D/SMAD7/CARD11/IL12RB1/IL4R/NCKAP1L	22
GO:0001819	positive regulation of cytokine production	39/589	467/18723	3.22546e-08	8.8901e-06	7.62624e-06	BCL3/STAT1/IL18R1/TXK/LTB/RSAD2/MALT1/IRF1/PIK3R1/IL16/LTA/GBP5/DDX58/FOXP3/PDE4B/TNFRSF14/IL27RA/PTPRC/HIF1A/POU2F2/TIGIT/PRKD2/RASGRP1/SASH3/CCDC88B/IFIH1/TRAF2/DHX36/HDAC1/CARD11/IL12RB1/MAPK14/MBP/IL4R/FOXP1/DHX9/CREB1/TMF1/CARD8	39
GO:0045580	regulation of T cell differentiation	20/589	146/18723	3.31102e-08	8.8901e-06	7.62624e-06	LAG3/TCF7/JAK3/IL4I1/CD27/MALT1/IRF1/RUNX3/IL2RA/FOXP3/ZAP70/PTPRC/TMEM131L/RASGRP1/SASH3/SMAD7/CARD11/IL12RB1/IL4R/NCKAP1L	20
GO:0048872	homeostasis of number of cells	28/589	272/18723	3.99981e-08	1.01078e-05	8.6708e-06	STAT1/JAK3/ETS1/CCR4/KLF13/IL2RA/CORO1A/FOXP3/PDE4B/RASSF2/IKZF1/HIF1A/SASH3/INPP5D/NAPEPLD/AKT3/CARD11/MAPK14/ADAR/FAS/SKIL/RPS17/NCKAP1L/PRMT1/HCLS1/MED1/DOCK10/UFL1	28
GO:0098586	cellular response to virus	15/589	84/18723	4.88327e-08	1.16547e-05	9.99786e-06	NFKB1/IKBKE/BIRC3/DDX58/RNF125/HIF1A/POU2F2/RRP1B/IFIH1/BIRC2/LGALS8/MAPK14/ADAR/EIF5A/USP15	15
GO:0002703	regulation of leukocyte mediated immunity	25/589	226/18723	5.25465e-08	1.18811e-05	1.0192e-05	LAG3/IL18R1/JAK3/RSAD2/IL4I1/MALT1/LTA/DDX58/FOXP3/SERPINB9/IL27RA/PTPRC/TNFRSF1B/RASGRP1/SASH3/SMAD7/UNC13D/TRAF2/DHX36/RIF1/IL12RB1/IL4R/KMT5B/NCKAP1L/RAC2	25
GO:0050863	regulation of T cell activation	31/589	329/18723	5.87391e-08	1.26172e-05	1.08235e-05	LAG3/TCF7/JAK3/IL4I1/RASAL3/CD27/MALT1/IRF1/RUNX3/IL2RA/FYN/CORO1A/FOXP3/ZAP70/TNFRSF14/IL27RA/PTPRC/TMEM131L/TIGIT/TNFRSF1B/RASGRP1/SASH3/CSK/CCDC88B/SMAD7/CBLB/CARD11/IL12RB1/IL4R/NCKAP1L/RAC2	31
GO:0046632	alpha-beta T cell differentiation	17/589	112/18723	7.7211e-08	1.57952e-05	1.35497e-05	BCL3/IL18R1/JAK3/RSAD2/MALT1/IRF1/BCL11B/RUNX3/RELB/FOXP3/ZAP70/SASH3/SMAD7/IL12RB1/IL4R/NCKAP1L/FOXP1	17
GO:1903037	regulation of leukocyte cell-cell adhesion	31/589	336/18723	9.47246e-08	1.7792e-05	1.52627e-05	LAG3/JAK3/ETS1/IL4I1/RASAL3/CD27/MALT1/IRF1/RUNX3/IL2RA/FYN/CORO1A/FOXP3/ZAP70/TNFRSF14/IL27RA/PTPRC/TMEM131L/TIGIT/RASGRP1/SASH3/CSK/CCDC88B/SMAD7/CBLB/CARD11/IL12RB1/IL4R/NCKAP1L/MIA3/WNK1	31
GO:0034341	response to interferon-gamma	19/589	141/18723	9.52553e-08	1.7792e-05	1.52627e-05	STAT1/TXK/GBP4/GBP1/GCH1/IRF1/GBP5/GBP2/RPL13A/ACTG1/PARP9/NLRC5/IL12RB1/JAK1/NUB1/MED1/SP100/ACTR3/SYNCRIP	19
GO:0046651	lymphocyte proliferation	28/589	288/18723	1.34423e-07	2.40617e-05	2.0641e-05	JAK3/IL4I1/RASAL3/MALT1/IRF1/IL2RA/FYN/NFATC2/CORO1A/FOXP3/ZAP70/TNFRSF14/IL27RA/PTPRC/TMEM131L/TNFRSF1B/RASGRP1/ATM/SASH3/CCDC88B/INPP5D/CBLB/CARD11/IL12RB1/NCKAP1L/RAC2/MSN/PSMB10	28
GO:0032943	mononuclear cell proliferation	28/589	291/18723	1.66885e-07	2.78496e-05	2.38904e-05	JAK3/IL4I1/RASAL3/MALT1/IRF1/IL2RA/FYN/NFATC2/CORO1A/FOXP3/ZAP70/TNFRSF14/IL27RA/PTPRC/TMEM131L/TNFRSF1B/RASGRP1/ATM/SASH3/CCDC88B/INPP5D/CBLB/CARD11/IL12RB1/NCKAP1L/RAC2/MSN/PSMB10	28
GO:0071346	cellular response to interferon-gamma	17/589	118/18723	1.6855e-07	2.78496e-05	2.38904e-05	STAT1/TXK/GBP4/GBP1/IRF1/GBP5/GBP2/RPL13A/ACTG1/PARP9/NLRC5/IL12RB1/JAK1/MED1/SP100/ACTR3/SYNCRIP	17
GO:1902105	regulation of leukocyte differentiation	27/589	279/18723	2.47016e-07	3.9303e-05	3.37155e-05	LAG3/TCF7/JAK3/IL4I1/CD27/MALT1/IRF1/PIK3R1/RUNX3/IL2RA/FOXP3/RASSF2/ZAP70/PTPRC/TMEM131L/IL15RA/RASGRP1/SASH3/INPP5D/SMAD7/CARD11/IL12RB1/IL4R/NCKAP1L/FOXP1/HCLS1/CREB1	27
GO:0022407	regulation of cell-cell adhesion	36/589	448/18723	2.8385e-07	4.15315e-05	3.56272e-05	LAG3/JAK3/ETS1/IL4I1/RASAL3/CD27/MALT1/IRF1/RUNX3/IL2RA/FYN/ANK3/CORO1A/FOXP3/ZAP70/TNFRSF14/IL27RA/PTPRC/TMEM131L/TIGIT/RASGRP1/ADAM19/SASH3/CSK/CCDC88B/SMAD7/CBLB/CARD11/IL12RB1/MAPK14/MBP/JAK1/IL4R/NCKAP1L/MIA3/WNK1	36
GO:0043367	CD4-positive, alpha-beta T cell differentiation	14/589	83/18723	2.85682e-07	4.15315e-05	3.56272e-05	BCL3/IL18R1/JAK3/RSAD2/MALT1/RUNX3/RELB/FOXP3/SASH3/SMAD7/IL12RB1/IL4R/NCKAP1L/FOXP1	14
GO:0002764	immune response-regulating signaling pathway	37/589	468/18723	2.90025e-07	4.15315e-05	3.56272e-05	CMTM3/TXK/BIRC3/RSAD2/GBP1/MALT1/IRF1/FYN/DDX58/NFATC2/CD79B/FOXP3/PDE4B/ZAP70/CYLD/EIF2B5/RNF125/PTPRC/TRAF3/PRKCB/PRKD2/CSK/OTUD4/PLEKHA1/IFIH1/BIRC2/INPP5D/RNF31/CBLB/CARD11/TNIP1/LPXN/NCKAP1L/FOXP1/WNK1/RAP1A/USP15	37
GO:0002819	regulation of adaptive immune response	21/589	183/18723	3.30714e-07	4.58306e-05	3.93151e-05	IL18R1/JAK3/RSAD2/IL4I1/MALT1/IRF1/LTA/CD48/FOXP3/TNFRSF14/IL27RA/PTPRC/TNFRSF1B/SASH3/SMAD7/TRAF2/RIF1/IL12RB1/IL4R/KMT5B/NCKAP1L	21
GO:0022409	positive regulation of cell-cell adhesion	27/589	284/18723	3.52695e-07	4.73493e-05	4.06179e-05	JAK3/ETS1/IL4I1/RASAL3/CD27/MALT1/RUNX3/IL2RA/FYN/ANK3/CORO1A/FOXP3/ZAP70/TNFRSF14/IL27RA/PTPRC/RASGRP1/ADAM19/SASH3/CSK/CCDC88B/SMAD7/CARD11/IL12RB1/JAK1/IL4R/NCKAP1L	27
GO:0045088	regulation of innate immune response	23/589	218/18723	4.21029e-07	5.48103e-05	4.70183e-05	LAG3/TXK/IKBKE/BIRC3/IRF1/FYN/GBP5/SERPINB9/SFPQ/NLRC3/RASGRP1/N4BP1/BIRC2/PARP9/NLRC5/TRIM5/ERAP1/ADAR/MED1/TRAFD1/RBM14/DHX9/USP15	23
GO:0042129	regulation of T cell proliferation	20/589	171/18723	4.62559e-07	5.84457e-05	5.01368e-05	JAK3/IL4I1/RASAL3/IRF1/IL2RA/CORO1A/FOXP3/ZAP70/TNFRSF14/IL27RA/PTPRC/TMEM131L/TNFRSF1B/SASH3/CCDC88B/CBLB/CARD11/IL12RB1/NCKAP1L/RAC2	20
GO:0050851	antigen receptor-mediated signaling pathway	24/589	240/18723	6.34117e-07	7.78334e-05	6.67683e-05	CMTM3/TXK/GBP1/MALT1/FYN/NFATC2/CD79B/FOXP3/PDE4B/ZAP70/EIF2B5/PTPRC/PRKCB/PRKD2/CSK/PLEKHA1/INPP5D/RNF31/CBLB/CARD11/LPXN/NCKAP1L/FOXP1/WNK1	24
GO:0050670	regulation of lymphocyte proliferation	23/589	225/18723	7.37306e-07	8.79852e-05	7.54769e-05	JAK3/IL4I1/RASAL3/IRF1/IL2RA/NFATC2/CORO1A/FOXP3/ZAP70/TNFRSF14/IL27RA/PTPRC/TMEM131L/TNFRSF1B/ATM/SASH3/CCDC88B/INPP5D/CBLB/CARD11/IL12RB1/NCKAP1L/RAC2	23
GO:0032944	regulation of mononuclear cell proliferation	23/589	227/18723	8.61343e-07	9.46024e-05	8.11533e-05	JAK3/IL4I1/RASAL3/IRF1/IL2RA/NFATC2/CORO1A/FOXP3/ZAP70/TNFRSF14/IL27RA/PTPRC/TMEM131L/TNFRSF1B/ATM/SASH3/CCDC88B/INPP5D/CBLB/CARD11/IL12RB1/NCKAP1L/RAC2	23
GO:0002285	lymphocyte activation involved in immune response	21/589	194/18723	8.7581e-07	9.46024e-05	8.11533e-05	BCL3/IL18R1/JAK3/MALT1/RELB/CORO1A/FOXP3/IL27RA/PTPRC/SMAD7/UNC13D/RIF1/APBB1IP/IL12RB1/IL4R/KMT5B/NCKAP1L/FOXP1/LCP1/DOCK10/ITGAL	21
GO:0045621	positive regulation of lymphocyte differentiation	15/589	104/18723	8.80842e-07	9.46024e-05	8.11533e-05	IL4I1/CD27/MALT1/RUNX3/IL2RA/FOXP3/ZAP70/PTPRC/IL15RA/RASGRP1/SASH3/INPP5D/IL12RB1/IL4R/NCKAP1L	15
GO:0046634	regulation of alpha-beta T cell activation	15/589	104/18723	8.80842e-07	9.46024e-05	8.11533e-05	JAK3/RASAL3/MALT1/IRF1/RUNX3/FOXP3/ZAP70/TNFRSF14/PTPRC/SASH3/SMAD7/CBLB/IL12RB1/IL4R/NCKAP1L	15
GO:0070661	leukocyte proliferation	28/589	318/18723	1.01704e-06	0.000106566	9.14164e-05	JAK3/IL4I1/RASAL3/MALT1/IRF1/IL2RA/FYN/NFATC2/CORO1A/FOXP3/ZAP70/TNFRSF14/IL27RA/PTPRC/TMEM131L/TNFRSF1B/RASGRP1/ATM/SASH3/CCDC88B/INPP5D/CBLB/CARD11/IL12RB1/NCKAP1L/RAC2/MSN/PSMB10	28
GO:0060333	interferon-gamma-mediated signaling pathway	8/589	27/18723	1.19664e-06	0.000122399	0.000104999	STAT1/TXK/IRF1/PARP9/NLRC5/JAK1/MED1/SP100	8
GO:0045785	positive regulation of cell adhesion	34/589	437/18723	1.26944e-06	0.000126825	0.000108795	JAK3/ETS1/IL4I1/RASAL3/CD27/MALT1/RUNX3/IL2RA/FYN/ANK3/CORO1A/FOXP3/ZAP70/TNFRSF14/IL27RA/PTPRC/ITGA6/DNM2/PRKD2/RASGRP1/ATM/ADAM19/SASH3/CSK/CCDC88B/SMAD7/UNC13D/APBB1IP/CARD11/IL12RB1/UTRN/JAK1/IL4R/NCKAP1L	34
GO:0060760	positive regulation of response to cytokine stimulus	11/589	57/18723	1.34895e-06	0.00013	0.000111518	TXK/IKBKE/DDX58/HIF1A/CPNE1/IFIH1/TRAF2/PARP9/NLRC5/MED1/DHX9	11
GO:0050870	positive regulation of T cell activation	22/589	216/18723	1.36173e-06	0.00013	0.000111518	JAK3/IL4I1/RASAL3/CD27/MALT1/RUNX3/IL2RA/FYN/CORO1A/FOXP3/ZAP70/TNFRSF14/IL27RA/PTPRC/RASGRP1/SASH3/CSK/CCDC88B/CARD11/IL12RB1/IL4R/NCKAP1L	22
GO:0002706	regulation of lymphocyte mediated immunity	19/589	168/18723	1.49338e-06	0.000139469	0.000119641	LAG3/IL18R1/RSAD2/IL4I1/MALT1/LTA/FOXP3/SERPINB9/IL27RA/PTPRC/TNFRSF1B/RASGRP1/SASH3/SMAD7/TRAF2/RIF1/IL12RB1/KMT5B/NCKAP1L	19
GO:0050852	T cell receptor signaling pathway	16/589	123/18723	1.57744e-06	0.000144185	0.000123687	TXK/GBP1/MALT1/FYN/FOXP3/PDE4B/ZAP70/EIF2B5/PTPRC/PRKD2/CSK/INPP5D/RNF31/CBLB/CARD11/WNK1	16
GO:1903039	positive regulation of leukocyte cell-cell adhesion	23/589	239/18723	2.10324e-06	0.00018824	0.000161479	JAK3/ETS1/IL4I1/RASAL3/CD27/MALT1/RUNX3/IL2RA/FYN/CORO1A/FOXP3/ZAP70/TNFRSF14/IL27RA/PTPRC/RASGRP1/SASH3/CSK/CCDC88B/CARD11/IL12RB1/IL4R/NCKAP1L	23
GO:0002683	negative regulation of immune system process	33/589	434/18723	2.99253e-06	0.000262366	0.000225067	LAG3/JAK3/IL4I1/GBP1/IRF1/PIK3R1/RUNX3/IL2RA/FYN/FOXP3/SERPINB9/TNFRSF14/IL27RA/RNF125/PTPRC/TMEM131L/NLRC3/TIGIT/ATM/INPP5D/SMAD7/CBLB/NLRC5/LRCH1/MAPK14/LPXN/ADAR/PPM1B/IL4R/NCKAP1L/MIA3/TRAFD1/USP15	33
GO:0007249	I-kappaB kinase/NF-kappaB signaling	25/589	281/18723	3.19491e-06	0.00027019	0.000231779	BCL3/STAT1/IKBKE/BIRC3/MALT1/NDFIP2/RELB/FYN/APOL3/TRAF3/NLRC3/PRKCB/CPNE1/BIRC2/RNF31/TRAF2/DHX36/TRIM5/HDAC1/CARD11/TNIP1/PPM1B/UFL1/ASH1L/CARD8	25
GO:0070663	regulation of leukocyte proliferation	23/589	245/18723	3.20756e-06	0.00027019	0.000231779	JAK3/IL4I1/RASAL3/IRF1/IL2RA/NFATC2/CORO1A/FOXP3/ZAP70/TNFRSF14/IL27RA/PTPRC/TMEM131L/TNFRSF1B/ATM/SASH3/CCDC88B/INPP5D/CBLB/CARD11/IL12RB1/NCKAP1L/RAC2	23
GO:0050777	negative regulation of immune response	20/589	194/18723	3.39573e-06	0.00028054	0.000240657	JAK3/IL4I1/FYN/FOXP3/SERPINB9/TNFRSF14/IL27RA/RNF125/PTPRC/NLRC3/INPP5D/SMAD7/NLRC5/MAPK14/ADAR/PPM1B/IL4R/NCKAP1L/TRAFD1/USP15	20
GO:1902369	negative regulation of RNA catabolic process	12/589	75/18723	3.59584e-06	0.000291467	0.000250031	IKBKE/PABPC1/TRAF2/DHX36/NBAS/MAPK14/TRDMT1/PARN/SYNCRIP/DHX9/LRPPRC/HNRNPC	12
GO:0035710	CD4-positive, alpha-beta T cell activation	14/589	102/18723	3.71093e-06	0.000295225	0.000253255	BCL3/IL18R1/JAK3/RSAD2/MALT1/RUNX3/RELB/FOXP3/SASH3/SMAD7/IL12RB1/IL4R/NCKAP1L/FOXP1	14
GO:0043122	regulation of I-kappaB kinase/NF-kappaB signaling	23/589	249/18723	4.21404e-06	0.000329155	0.000282361	STAT1/IKBKE/BIRC3/MALT1/NDFIP2/FYN/APOL3/TRAF3/NLRC3/PRKCB/CPNE1/BIRC2/RNF31/TRAF2/DHX36/TRIM5/HDAC1/CARD11/TNIP1/PPM1B/UFL1/ASH1L/CARD8	23
GO:0045582	positive regulation of T cell differentiation	13/589	91/18723	5.23805e-06	0.000401833	0.000344707	IL4I1/CD27/MALT1/RUNX3/IL2RA/FOXP3/ZAP70/PTPRC/RASGRP1/SASH3/IL12RB1/IL4R/NCKAP1L	13
GO:0002429	immune response-activating cell surface receptor signaling pathway	25/589	291/18723	5.93678e-06	0.000439731	0.000377217	CMTM3/TXK/GBP1/MALT1/FYN/NFATC2/CD79B/FOXP3/PDE4B/ZAP70/EIF2B5/PTPRC/PRKCB/PRKD2/CSK/PLEKHA1/INPP5D/RNF31/CBLB/CARD11/LPXN/NCKAP1L/FOXP1/WNK1/RAP1A	25
GO:0002757	immune response-activating signal transduction	25/589	291/18723	5.93678e-06	0.000439731	0.000377217	CMTM3/TXK/GBP1/MALT1/FYN/NFATC2/CD79B/FOXP3/PDE4B/ZAP70/EIF2B5/PTPRC/PRKCB/PRKD2/CSK/PLEKHA1/INPP5D/RNF31/CBLB/CARD11/LPXN/NCKAP1L/FOXP1/WNK1/RAP1A	25
GO:0002822	regulation of adaptive immune response based on somatic recombination of immune receptors built from immunoglobulin superfamily domains	18/589	168/18723	6.06744e-06	0.000441792	0.000378985	IL18R1/JAK3/RSAD2/IL4I1/MALT1/LTA/FOXP3/IL27RA/PTPRC/TNFRSF1B/SASH3/SMAD7/TRAF2/RIF1/IL12RB1/IL4R/KMT5B/NCKAP1L	18
GO:0045648	positive regulation of erythrocyte differentiation	8/589	33/18723	6.33454e-06	0.000453553	0.000389074	STAT1/ETS1/HIF1A/INPP5D/MAPK14/NCKAP1L/PRMT1/MED1	8
GO:0002366	leukocyte activation involved in immune response	24/589	275/18723	6.96324e-06	0.000490395	0.000420678	BCL3/IL18R1/JAK3/MALT1/RELB/CORO1A/FOXP3/IL27RA/PTPRC/RASGRP1/SMAD7/UNC13D/RIF1/APBB1IP/IL12RB1/IL4R/KMT5B/NCKAP1L/FOXP1/RAC2/LCP1/DOCK10/ITGAL/SNAP23	24
GO:0032479	regulation of type I interferon production	13/589	95/18723	8.49967e-06	0.000571754	0.000490471	STAT1/IRF1/RELB/DDX58/CYLD/RNF125/TRAF3/NLRC3/IFIH1/DHX36/PPM1B/RNF216/DHX9	13
GO:0032606	type I interferon production	13/589	95/18723	8.49967e-06	0.000571754	0.000490471	STAT1/IRF1/RELB/DDX58/CYLD/RNF125/TRAF3/NLRC3/IFIH1/DHX36/PPM1B/RNF216/DHX9	13
GO:0016032	viral process	31/589	415/18723	8.51775e-06	0.000571754	0.000490471	STAT1/RSAD2/CXCR6/ITGB7/TNFRSF14/WWP1/MGAT5/RRP1B/USF1/MAN2A1/APOBEC3D/PABPC1/N4BP1/BICD1/IFIH1/RPSA/PARP9/TRIM5/HDAC1/PARP16/TNIP1/ADAR/DDX6/CCNT2/TOP2B/YTHDC2/PIKFYVE/DHX9/PTBP1/ILF3/TASOR	31
GO:0002263	cell activation involved in immune response	24/589	279/18723	8.8924e-06	0.000587719	0.000504167	BCL3/IL18R1/JAK3/MALT1/RELB/CORO1A/FOXP3/IL27RA/PTPRC/RASGRP1/SMAD7/UNC13D/RIF1/APBB1IP/IL12RB1/IL4R/KMT5B/NCKAP1L/FOXP1/RAC2/LCP1/DOCK10/ITGAL/SNAP23	24
GO:0002262	myeloid cell homeostasis	17/589	157/18723	9.50419e-06	0.000593311	0.000508963	STAT1/JAK3/ETS1/KLF13/FOXP3/PDE4B/IKZF1/HIF1A/INPP5D/MAPK14/ADAR/RPS17/NCKAP1L/PRMT1/HCLS1/MED1/UFL1	17
GO:1902107	positive regulation of leukocyte differentiation	17/589	157/18723	9.50419e-06	0.000593311	0.000508963	IL4I1/CD27/MALT1/RUNX3/IL2RA/FOXP3/ZAP70/PTPRC/IL15RA/RASGRP1/SASH3/INPP5D/IL12RB1/IL4R/NCKAP1L/HCLS1/CREB1	17
GO:1903708	positive regulation of hemopoiesis	17/589	157/18723	9.50419e-06	0.000593311	0.000508963	IL4I1/CD27/MALT1/RUNX3/IL2RA/FOXP3/ZAP70/PTPRC/IL15RA/RASGRP1/SASH3/INPP5D/IL12RB1/IL4R/NCKAP1L/HCLS1/CREB1	17
GO:1903038	negative regulation of leukocyte cell-cell adhesion	16/589	141/18723	9.52943e-06	0.000593311	0.000508963	LAG3/JAK3/IL4I1/IRF1/RUNX3/IL2RA/FOXP3/TNFRSF14/TMEM131L/TIGIT/SMAD7/CBLB/IL4R/NCKAP1L/MIA3/WNK1	16
GO:0002697	regulation of immune effector process	27/589	339/18723	1.03135e-05	0.000632956	0.000542973	LAG3/IL18R1/JAK3/RSAD2/IL4I1/MALT1/LTA/DDX58/FOXP3/SERPINB9/TNFRSF14/IL27RA/PTPRC/TNFRSF1B/RASGRP1/SASH3/SMAD7/UNC13D/TRAF2/DHX36/RIF1/IL12RB1/IL4R/KMT5B/NCKAP1L/RAC2/RAP1A	27
GO:0002443	leukocyte mediated immunity	32/589	440/18723	1.05394e-05	0.000637711	0.000547051	BCL3/GZMB/LAG3/IL18R1/JAK3/RSAD2/IL4I1/CD27/MALT1/LTA/DDX58/CORO1A/FOXP3/SERPINB9/IL27RA/PTPRC/TNFRSF1B/RASGRP1/SASH3/INPP5D/SMAD7/UNC13D/TRAF2/DHX36/RIF1/IL12RB1/IL4R/KMT5B/NCKAP1L/RAC2/WDR1/SNAP23	32
GO:0038061	NIK/NF-kappaB signaling	16/589	143/18723	1.14119e-05	0.00068091	0.000584109	BCL3/NFKB2/IL18R1/IKBKE/BIRC3/CD27/MALT1/RELB/PDCD4/RASSF2/CYLD/NLRC3/CPNE1/BIRC2/TRAF2/PPM1B	16
GO:0007162	negative regulation of cell adhesion	25/589	303/18723	1.19714e-05	0.000704512	0.000604355	LAG3/JAK3/IL4I1/GBP1/IRF1/PIK3R1/RUNX3/TBCD/IL2RA/SIPA1/PDE3B/FOXP3/TNFRSF14/PTPRC/TMEM131L/TIGIT/SMAD7/CBLB/LPXN/MBP/IL4R/NCKAP1L/MIA3/WNK1/DUSP22	25
GO:0046700	heterocycle catabolic process	32/589	445/18723	1.32345e-05	0.000749458	0.000642912	IKBKE/IL4I1/ABCC1/DNPH1/GSPT1/PDE4B/PDE7A/TNFRSF1B/ATM/XRN1/APOBEC3D/PABPC1/TRAF2/DHX36/TYMP/SMG9/NCBP1/NBAS/CNOT6L/MAPK14/ENTPD4/TRDMT1/GALT/AIFM1/TUT4/PARN/DIS3/SYNCRIP/DHX9/LRPPRC/HNRNPC/HNRNPM	32
GO:0045646	regulation of erythrocyte differentiation	9/589	47/18723	1.32919e-05	0.000749458	0.000642912	STAT1/ETS1/KLF13/HIF1A/INPP5D/MAPK14/NCKAP1L/PRMT1/MED1	9
GO:0034101	erythrocyte homeostasis	15/589	129/18723	1.33994e-05	0.000749458	0.000642912	STAT1/JAK3/ETS1/KLF13/IKZF1/HIF1A/INPP5D/MAPK14/ADAR/RPS17/NCKAP1L/PRMT1/HCLS1/MED1/UFL1	15
GO:0033209	tumor necrosis factor-mediated signaling pathway	13/589	99/18723	1.34335e-05	0.000749458	0.000642912	STAT1/BIRC3/CYLD/TNFRSF14/TRAF3/TNFRSF1B/CPNE1/BIRC2/TRAF2/FAS/EIF5A/CDIP1/CARD8	13
GO:0002709	regulation of T cell mediated immunity	12/589	85/18723	1.36075e-05	0.000749458	0.000642912	IL18R1/RSAD2/IL4I1/MALT1/FOXP3/PTPRC/TNFRSF1B/SASH3/SMAD7/TRAF2/IL12RB1/NCKAP1L	12
GO:0002286	T cell activation involved in immune response	14/589	114/18723	1.38085e-05	0.000750905	0.000644154	BCL3/IL18R1/JAK3/MALT1/RELB/FOXP3/SMAD7/APBB1IP/IL12RB1/IL4R/NCKAP1L/FOXP1/LCP1/ITGAL	14
GO:0034655	nucleobase-containing compound catabolic process	30/589	407/18723	1.53557e-05	0.000824602	0.000707374	IKBKE/DNPH1/GSPT1/PDE4B/PDE7A/TNFRSF1B/ATM/XRN1/APOBEC3D/PABPC1/TRAF2/DHX36/TYMP/SMG9/NCBP1/NBAS/CNOT6L/MAPK14/ENTPD4/TRDMT1/GALT/AIFM1/TUT4/PARN/DIS3/SYNCRIP/DHX9/LRPPRC/HNRNPC/HNRNPM	30
GO:0002369	T cell cytokine production	8/589	37/18723	1.57649e-05	0.000825927	0.00070851	IL18R1/RSAD2/MALT1/FOXP3/TNFRSF1B/SASH3/SMAD7/TRAF2	8
GO:0002724	regulation of T cell cytokine production	8/589	37/18723	1.57649e-05	0.000825927	0.00070851	IL18R1/RSAD2/MALT1/FOXP3/TNFRSF1B/SASH3/SMAD7/TRAF2	8
GO:0042102	positive regulation of T cell proliferation	13/589	101/18723	1.6734e-05	0.000856923	0.0007351	JAK3/RASAL3/IL2RA/CORO1A/FOXP3/ZAP70/IL27RA/PTPRC/SASH3/CCDC88B/CARD11/IL12RB1/NCKAP1L	13
GO:0002700	regulation of production of molecular mediator of immune response	17/589	164/18723	1.69425e-05	0.000856923	0.0007351	IL18R1/JAK3/RSAD2/MALT1/DDX58/FOXP3/TNFRSF14/IL27RA/PTPRC/TNFRSF1B/SASH3/SMAD7/TRAF2/DHX36/RIF1/IL4R/KMT5B	17
GO:0034504	protein localization to nucleus	24/589	290/18723	1.6955e-05	0.000856923	0.0007351	BCL3/PKIA/PIK3R1/FYN/POM121C/GBP2/ORMDL3/MAGED1/KPNA5/SYNE1/CBLB/RASSF5/PARP9/MAPK14/E2F3/NUP155/MORC3/UBR5/PIKFYVE/HCLS1/MED1/TNPO1/NUP88/SP100	24
GO:0044270	cellular nitrogen compound catabolic process	32/589	451/18723	1.72939e-05	0.000863891	0.000741077	IKBKE/IL4I1/ABCC1/DNPH1/GSPT1/PDE4B/PDE7A/TNFRSF1B/ATM/XRN1/APOBEC3D/PABPC1/TRAF2/DHX36/TYMP/SMG9/NCBP1/NBAS/CNOT6L/MAPK14/ENTPD4/TRDMT1/GALT/AIFM1/TUT4/PARN/DIS3/SYNCRIP/DHX9/LRPPRC/HNRNPC/HNRNPM	32
GO:0034612	response to tumor necrosis factor	22/589	253/18723	1.76516e-05	0.000871625	0.000747711	STAT1/NFKB1/BIRC3/GBP1/GCH1/CYLD/GBP2/TNFRSF14/TRAF3/TNFRSF1B/CPNE1/BIRC2/TRAF2/HDAC1/MAPK14/FAS/EIF5A/YTHDC2/NUB1/CDIP1/DHX9/CARD8	22
GO:0002705	positive regulation of leukocyte mediated immunity	15/589	134/18723	2.12017e-05	0.0010341	0.00088709	LAG3/IL18R1/RSAD2/MALT1/LTA/DDX58/FOXP3/PTPRC/RASGRP1/SASH3/TRAF2/DHX36/RIF1/IL12RB1/KMT5B	15
GO:0032623	interleukin-2 production	10/589	62/18723	2.16642e-05	0.0010341	0.00088709	LAG3/GBP1/MALT1/FOXP3/PDE4B/PTPRC/PRKD2/SASH3/TRAF2/CARD11	10
GO:0032663	regulation of interleukin-2 production	10/589	62/18723	2.16642e-05	0.0010341	0.00088709	LAG3/GBP1/MALT1/FOXP3/PDE4B/PTPRC/PRKD2/SASH3/TRAF2/CARD11	10
GO:0002768	immune response-regulating cell surface receptor signaling pathway	25/589	315/18723	2.31366e-05	0.00108802	0.000933343	CMTM3/TXK/GBP1/MALT1/FYN/NFATC2/CD79B/FOXP3/PDE4B/ZAP70/EIF2B5/PTPRC/PRKCB/PRKD2/CSK/PLEKHA1/INPP5D/RNF31/CBLB/CARD11/LPXN/NCKAP1L/FOXP1/WNK1/RAP1A	25
GO:0002253	activation of immune response	28/589	375/18723	2.33002e-05	0.00108802	0.000933343	CMTM3/TXK/GBP1/MALT1/FYN/NFATC2/CD79B/FOXP3/PDE4B/ZAP70/EIF2B5/SFPQ/PTPRC/PRKCB/PRKD2/CSK/PLEKHA1/INPP5D/RNF31/CBLB/TRIM5/CARD11/LPXN/NCKAP1L/FOXP1/WNK1/RBM14/RAP1A	28
GO:0030218	erythrocyte differentiation	14/589	120/18723	2.4879e-05	0.00114418	0.000981523	STAT1/JAK3/ETS1/KLF13/IKZF1/HIF1A/INPP5D/MAPK14/ADAR/NCKAP1L/PRMT1/HCLS1/MED1/UFL1	14
GO:0050854	regulation of antigen receptor-mediated signaling pathway	10/589	63/18723	2.50357e-05	0.00114418	0.000981523	CMTM3/GBP1/MALT1/PTPRC/PRKCB/PRKD2/CBLB/CARD11/LPXN/FOXP1	10
GO:0043370	regulation of CD4-positive, alpha-beta T cell differentiation	9/589	51/18723	2.65333e-05	0.00119986	0.00102929	JAK3/MALT1/RUNX3/FOXP3/SASH3/SMAD7/IL12RB1/IL4R/NCKAP1L	9
GO:0051052	regulation of DNA metabolic process	27/589	359/18723	2.86335e-05	0.00127137	0.00109063	FOXP3/APBB1/CDK9/IL27RA/PTPRC/PRKD2/ATM/XRN1/OTUD4/BABAM2/PARP9/DHX36/TNKS2/NAT10/RIF1/UBR5/ARID2/KMT2A/ATRX/KMT5B/SMCHD1/AIFM1/PARN/DHX9/DDX39B/HNRNPC/HNRNPA1	27
GO:2000142	regulation of DNA-templated transcription, initiation	8/589	40/18723	2.88986e-05	0.00127137	0.00109063	DHX36/ATF7IP/MED16/SETX/MED1/CAND1/CREB1/BCLAF1	8
GO:0016570	histone modification	32/589	463/18723	2.90024e-05	0.00127137	0.00109063	KDM7A/FOXP3/APBB1/CDK9/SFPQ/PRKCB/PRKD2/ATM/OGT/KDM6A/ELK4/KAT6A/HDAC1/RIF1/MSL3/CRTC2/TRRAP/UBR5/PRDM2/KMT2A/ATRX/KMT5B/PRMT1/NCOA3/PRMT2/KDM5A/RBM14/UFL1/NIPBL/ASH1L/USP15/PHF20L1	32
GO:0050868	negative regulation of T cell activation	14/589	122/18723	3.00048e-05	0.00130203	0.00111693	LAG3/JAK3/IL4I1/IRF1/RUNX3/IL2RA/FOXP3/TNFRSF14/TMEM131L/TIGIT/SMAD7/CBLB/IL4R/NCKAP1L	14
GO:0006913	nucleocytoplasmic transport	24/589	301/18723	3.11415e-05	0.00132459	0.00113628	BCL3/PKIA/BACH2/MALT1/PIK3R1/POM121C/KPNA5/CBLB/RBM4/NCBP1/MAPK14/E2F3/NUP155/UHMK1/UBR5/HCLS1/MED1/TNPO1/NUP88/SP100/NEMF/DHX9/DDX39B/HNRNPA1	24
GO:0051169	nuclear transport	24/589	301/18723	3.11415e-05	0.00132459	0.00113628	BCL3/PKIA/BACH2/MALT1/PIK3R1/POM121C/KPNA5/CBLB/RBM4/NCBP1/MAPK14/E2F3/NUP155/UHMK1/UBR5/HCLS1/MED1/TNPO1/NUP88/SP100/NEMF/DHX9/DDX39B/HNRNPA1	24
GO:0051251	positive regulation of lymphocyte activation	27/589	362/18723	3.31061e-05	0.00138242	0.00118589	JAK3/IL4I1/RASAL3/CD27/MALT1/RUNX3/IL2RA/FYN/NFATC2/CORO1A/FOXP3/ZAP70/TNFRSF14/IL27RA/PTPRC/IL15RA/RASGRP1/SASH3/CSK/CCDC88B/INPP5D/RIF1/CARD11/IL12RB1/IL4R/KMT5B/NCKAP1L	27
GO:0043489	RNA stabilization	10/589	65/18723	3.31446e-05	0.00138242	0.00118589	IKBKE/PABPC1/TRAF2/DHX36/MAPK14/TRDMT1/PARN/SYNCRIP/DHX9/HNRNPC	10
GO:0019439	aromatic compound catabolic process	32/589	467/18723	3.42797e-05	0.00141601	0.00121471	IKBKE/IL4I1/ABCC1/DNPH1/GSPT1/PDE4B/PDE7A/TNFRSF1B/ATM/XRN1/APOBEC3D/PABPC1/TRAF2/DHX36/TYMP/SMG9/NCBP1/NBAS/CNOT6L/MAPK14/ENTPD4/TRDMT1/GALT/AIFM1/TUT4/PARN/DIS3/SYNCRIP/DHX9/LRPPRC/HNRNPC/HNRNPM	32
GO:0051250	negative regulation of lymphocyte activation	16/589	157/18723	3.67579e-05	0.00150392	0.00129012	LAG3/JAK3/IL4I1/IRF1/RUNX3/IL2RA/FOXP3/TNFRSF14/TMEM131L/TIGIT/ATM/INPP5D/SMAD7/CBLB/IL4R/NCKAP1L	16
GO:0042093	T-helper cell differentiation	10/589	66/18723	3.79779e-05	0.00153918	0.00132037	BCL3/IL18R1/JAK3/MALT1/RELB/FOXP3/SMAD7/IL12RB1/IL4R/FOXP1	10
GO:2000144	positive regulation of DNA-templated transcription, initiation	7/589	31/18723	4.00739e-05	0.00160895	0.00138021	DHX36/MED16/SETX/MED1/CAND1/CREB1/BCLAF1	7
GO:0051170	import into nucleus	16/589	159/18723	4.29207e-05	0.00170729	0.00146457	BCL3/PKIA/BACH2/PIK3R1/POM121C/KPNA5/CBLB/MAPK14/E2F3/NUP155/UBR5/HCLS1/MED1/TNPO1/NUP88/HNRNPA1	16
GO:0046635	positive regulation of alpha-beta T cell activation	10/589	67/18723	4.34008e-05	0.00171055	0.00146737	RASAL3/MALT1/RUNX3/FOXP3/ZAP70/PTPRC/SASH3/IL12RB1/IL4R/NCKAP1L	10
GO:0002718	regulation of cytokine production involved in immune response	12/589	96/18723	4.72065e-05	0.00184363	0.00158153	IL18R1/JAK3/RSAD2/MALT1/DDX58/FOXP3/TNFRSF14/TNFRSF1B/SASH3/SMAD7/TRAF2/DHX36	12
GO:0002449	lymphocyte mediated immunity	26/589	350/18723	4.93421e-05	0.00188076	0.00161338	BCL3/GZMB/LAG3/IL18R1/RSAD2/IL4I1/CD27/MALT1/LTA/CORO1A/FOXP3/SERPINB9/IL27RA/PTPRC/TNFRSF1B/RASGRP1/SASH3/INPP5D/SMAD7/UNC13D/TRAF2/RIF1/IL12RB1/IL4R/KMT5B/NCKAP1L	26
GO:0002294	CD4-positive, alpha-beta T cell differentiation involved in immune response	10/589	68/18723	4.94707e-05	0.00188076	0.00161338	BCL3/IL18R1/JAK3/MALT1/RELB/FOXP3/SMAD7/IL12RB1/IL4R/FOXP1	10
GO:0046637	regulation of alpha-beta T cell differentiation	10/589	68/18723	4.94707e-05	0.00188076	0.00161338	JAK3/MALT1/RUNX3/FOXP3/ZAP70/SASH3/SMAD7/IL12RB1/IL4R/NCKAP1L	10
GO:0008380	RNA splicing	30/589	434/18723	5.11243e-05	0.00192658	0.00165269	PDCD7/RBM38/PIK3R1/SFPQ/SNRPD3/RRP1B/PABPC1/RBM4/HNRNPL/CCAR2/NCBP1/MBNL1/KHDC4/PRMT1/SETX/ECD/SYNCRIP/SUGP1/RBM14/DHX9/SF3B1/DDX39B/PTBP1/HNRNPC/PRPF38A/HNRNPM/USP39/DDX17/RBM6/HNRNPA1	30
GO:0060759	regulation of response to cytokine stimulus	16/589	162/18723	5.38747e-05	0.00201257	0.00172646	TXK/IKBKE/DDX58/CYLD/PTPRC/HIF1A/CPNE1/OTUD4/IFIH1/TRAF2/PARP9/NLRC5/ADAR/MED1/DHX9/CARD8	16
GO:0002708	positive regulation of lymphocyte mediated immunity	13/589	113/18723	5.58253e-05	0.00202322	0.00173559	LAG3/IL18R1/RSAD2/MALT1/LTA/FOXP3/PTPRC/RASGRP1/SASH3/TRAF2/RIF1/IL12RB1/KMT5B	13
GO:0002287	alpha-beta T cell activation involved in immune response	10/589	69/18723	5.62493e-05	0.00202322	0.00173559	BCL3/IL18R1/JAK3/MALT1/RELB/FOXP3/SMAD7/IL12RB1/IL4R/FOXP1	10
GO:0002293	alpha-beta T cell differentiation involved in immune response	10/589	69/18723	5.62493e-05	0.00202322	0.00173559	BCL3/IL18R1/JAK3/MALT1/RELB/FOXP3/SMAD7/IL12RB1/IL4R/FOXP1	10
GO:0050688	regulation of defense response to virus	10/589	69/18723	5.62493e-05	0.00202322	0.00173559	STAT1/DDX58/FOXP3/RNF125/TRAF3/PARP9/IL12RB1/PPM1B/RNF216/DHX9	10
GO:0002699	positive regulation of immune effector process	20/589	235/18723	5.70005e-05	0.00202322	0.00173559	LAG3/IL18R1/RSAD2/MALT1/LTA/DDX58/FOXP3/TNFRSF14/PTPRC/RASGRP1/SASH3/UNC13D/TRAF2/DHX36/RIF1/IL12RB1/IL4R/KMT5B/RAC2/RAP1A	20
GO:0032608	interferon-beta production	9/589	56/18723	5.74564e-05	0.00202322	0.00173559	IRF1/RELB/DDX58/TRAF3/NLRC3/IFIH1/PPM1B/RNF216/DHX9	9
GO:0032648	regulation of interferon-beta production	9/589	56/18723	5.74564e-05	0.00202322	0.00173559	IRF1/RELB/DDX58/TRAF3/NLRC3/IFIH1/PPM1B/RNF216/DHX9	9
GO:0002367	cytokine production involved in immune response	12/589	98/18723	5.79877e-05	0.00202533	0.0017374	IL18R1/JAK3/RSAD2/MALT1/DDX58/FOXP3/TNFRSF14/TNFRSF1B/SASH3/SMAD7/TRAF2/DHX36	12
GO:0006352	DNA-templated transcription, initiation	14/589	130/18723	6.09543e-05	0.00211177	0.00181155	CDK9/MED27/TAF9B/DHX36/MED23/RRN3/E2F3/ATF7IP/MED16/SETX/MED1/CAND1/CREB1/BCLAF1	14
GO:0051054	positive regulation of DNA metabolic process	18/589	201/18723	6.88366e-05	0.00236578	0.00202945	APBB1/PTPRC/PRKD2/ATM/OTUD4/BABAM2/PARP9/DHX36/TNKS2/RIF1/ARID2/ATRX/KMT5B/SMCHD1/PARN/DHX9/DDX39B/HNRNPA1	18
GO:0006401	RNA catabolic process	22/589	278/18723	7.37133e-05	0.00251327	0.00215598	IKBKE/GSPT1/TNFRSF1B/ATM/XRN1/PABPC1/TRAF2/DHX36/SMG9/NCBP1/NBAS/CNOT6L/MAPK14/TRDMT1/TUT4/PARN/DIS3/SYNCRIP/DHX9/LRPPRC/HNRNPC/HNRNPM	22
GO:0032743	positive regulation of interleukin-2 production	7/589	34/18723	7.55392e-05	0.00255525	0.00219198	MALT1/PDE4B/PTPRC/PRKD2/SASH3/TRAF2/CARD11	7
GO:1903320	regulation of protein modification by small protein conjugation or removal	20/589	242/18723	8.57124e-05	0.00287672	0.00246776	RPS2/BIRC3/NSMCE3/MALT1/NDFIP2/FYN/CDK9/HIF1A/MYCBP2/N4BP1/OTUD4/CUL3/OGT/BIRC2/SMAD7/CBLB/RASSF5/TNIP1/UBR5/UFL1	20
GO:0002820	negative regulation of adaptive immune response	9/589	59/18723	8.76436e-05	0.00291874	0.0025038	JAK3/IL4I1/FOXP3/TNFRSF14/IL27RA/PTPRC/SMAD7/IL4R/NCKAP1L	9
GO:0002695	negative regulation of leukocyte activation	17/589	187/18723	9.03134e-05	0.00298451	0.00256022	LAG3/JAK3/IL4I1/IRF1/RUNX3/IL2RA/FOXP3/TNFRSF14/PTPRC/TMEM131L/TIGIT/ATM/INPP5D/SMAD7/CBLB/IL4R/NCKAP1L	17
GO:0045581	negative regulation of T cell differentiation	8/589	47/18723	9.73719e-05	0.0031932	0.00273924	LAG3/JAK3/IRF1/RUNX3/FOXP3/TMEM131L/SMAD7/IL4R	8
GO:1901361	organic cyclic compound catabolic process	32/589	495/18723	0.000103234	0.0033598	0.00288216	IKBKE/IL4I1/ABCC1/DNPH1/GSPT1/PDE4B/PDE7A/TNFRSF1B/ATM/XRN1/APOBEC3D/PABPC1/TRAF2/DHX36/TYMP/SMG9/NCBP1/NBAS/CNOT6L/MAPK14/ENTPD4/TRDMT1/GALT/AIFM1/TUT4/PARN/DIS3/SYNCRIP/DHX9/LRPPRC/HNRNPC/HNRNPM	32
GO:0050671	positive regulation of lymphocyte proliferation	14/589	137/18723	0.000107967	0.00348743	0.00299164	JAK3/RASAL3/IL2RA/NFATC2/CORO1A/FOXP3/ZAP70/IL27RA/PTPRC/SASH3/CCDC88B/CARD11/IL12RB1/NCKAP1L	14
GO:2001022	positive regulation of response to DNA damage stimulus	12/589	105/18723	0.000114149	0.00365958	0.00313932	APBB1/ATM/BABAM2/PARP9/CCAR2/RIF1/SKIL/ARID2/KMT5B/SMCHD1/DHX9/BCLAF1	12
GO:0002292	T cell differentiation involved in immune response	10/589	75/18723	0.00011583	0.00366196	0.00314136	BCL3/IL18R1/JAK3/MALT1/RELB/FOXP3/SMAD7/IL12RB1/IL4R/FOXP1	10
GO:0032946	positive regulation of mononuclear cell proliferation	14/589	138/18723	0.00011676	0.00366196	0.00314136	JAK3/RASAL3/IL2RA/NFATC2/CORO1A/FOXP3/ZAP70/IL27RA/PTPRC/SASH3/CCDC88B/CARD11/IL12RB1/NCKAP1L	14
GO:0043087	regulation of GTPase activity	25/589	348/18723	0.00011678	0.00366196	0.00314136	RASAL3/RGS1/SIPA1/ARAP2/ITGA6/RGP1/RRP1B/RASGRP1/RASA2/RALGAPA1/RAB3GAP1/RAPGEF6/RASA4/ARFGEF1/DOCK9/CBLB/LRCH1/FGD3/IQGAP2/GMIP/ARHGAP9/WNK1/DOCK10/RAP1A/RABGAP1L	25
GO:0071356	cellular response to tumor necrosis factor	19/589	229/18723	0.000121467	0.00378133	0.00324376	STAT1/NFKB1/BIRC3/GBP1/CYLD/GBP2/TNFRSF14/TRAF3/TNFRSF1B/CPNE1/BIRC2/TRAF2/HDAC1/MAPK14/FAS/EIF5A/CDIP1/DHX9/CARD8	19
GO:0097193	intrinsic apoptotic signaling pathway	22/589	288/18723	0.000123488	0.00378932	0.00325061	BCL3/IKBKE/PIK3R1/ATP2A3/BNIP3/CYLD/SFPQ/HIF1A/TNFRSF1B/ATM/CUL3/TAF9B/TRAF2/CCAR2/HDAC1/EIF5A/SKIL/CASP2/CDIP1/AIFM1/USP47/BCLAF1	22
GO:1903311	regulation of mRNA metabolic process	22/589	288/18723	0.000123488	0.00378932	0.00325061	IKBKE/CDK9/PABPC1/RBM4/HNRNPL/TRAF2/DHX36/NCBP1/NBAS/CNOT6L/MAPK14/MBNL1/TUT4/PARN/DIS3/SYNCRIP/DHX9/PTBP1/HNRNPC/HNRNPM/DDX17/HNRNPA1	22
GO:0050857	positive regulation of antigen receptor-mediated signaling pathway	6/589	26/18723	0.000127067	0.00387149	0.0033211	CMTM3/PTPRC/PRKCB/PRKD2/CARD11/FOXP1	6
GO:0002260	lymphocyte homeostasis	9/589	62/18723	0.000130141	0.00393721	0.00337748	JAK3/IL2RA/CORO1A/FOXP3/HIF1A/FAS/SKIL/NCKAP1L/DOCK10	9
GO:0002824	positive regulation of adaptive immune response based on somatic recombination of immune receptors built from immunoglobulin superfamily domains	12/589	107/18723	0.000136965	0.00411469	0.00352973	IL18R1/RSAD2/MALT1/LTA/FOXP3/IL27RA/PTPRC/SASH3/TRAF2/RIF1/IL12RB1/KMT5B	12
GO:0006402	mRNA catabolic process	19/589	232/18723	0.000144028	0.00426395	0.00365777	IKBKE/GSPT1/ATM/XRN1/PABPC1/TRAF2/DHX36/SMG9/NCBP1/NBAS/CNOT6L/MAPK14/TUT4/PARN/DIS3/SYNCRIP/DHX9/HNRNPC/HNRNPM	19
GO:0002200	somatic diversification of immune receptors	10/589	77/18723	0.000144911	0.00426395	0.00365777	TCF7/BCL11B/FOXP3/IL27RA/PTPRC/PMS2/NHEJ1/RIF1/ADAR/KMT5B	10
GO:0006367	transcription initiation from RNA polymerase II promoter	10/589	77/18723	0.000144911	0.00426395	0.00365777	CDK9/MED27/DHX36/MED23/E2F3/ATF7IP/MED16/MED1/CAND1/CREB1	10
GO:0030183	B cell differentiation	14/589	141/18723	0.000146963	0.00429493	0.00368434	BCL3/JAK3/IL4I1/CD27/MALT1/PIK3R1/CD79B/PTPRC/ATM/INPP5D/NHEJ1/CARD11/NCKAP1L/DOCK10	14
GO:0001961	positive regulation of cytokine-mediated signaling pathway	8/589	50/18723	0.000153036	0.00441238	0.00378509	TXK/IKBKE/HIF1A/CPNE1/TRAF2/PARP9/NLRC5/MED1	8
GO:0046638	positive regulation of alpha-beta T cell differentiation	8/589	50/18723	0.000153036	0.00441238	0.00378509	MALT1/RUNX3/FOXP3/ZAP70/SASH3/IL12RB1/IL4R/NCKAP1L	8
GO:0022408	negative regulation of cell-cell adhesion	17/589	196/18723	0.000160367	0.0045929	0.00393995	LAG3/JAK3/IL4I1/IRF1/RUNX3/IL2RA/FOXP3/TNFRSF14/TMEM131L/TIGIT/SMAD7/CBLB/MBP/IL4R/NCKAP1L/MIA3/WNK1	17
GO:0002456	T cell mediated immunity	12/589	109/18723	0.000163578	0.00465385	0.00399224	IL18R1/RSAD2/IL4I1/MALT1/FOXP3/PTPRC/TNFRSF1B/SASH3/SMAD7/TRAF2/IL12RB1/NCKAP1L	12
GO:0002460	adaptive immune response based on somatic recombination of immune receptors built from immunoglobulin superfamily domains	25/589	356/18723	0.000166443	0.00470421	0.00403544	BCL3/NFKB2/IL18R1/JAK3/RSAD2/BACH2/IL4I1/CD27/MALT1/RELB/LTA/FOXP3/IL27RA/PTPRC/TNFRSF1B/SASH3/INPP5D/SMAD7/UNC13D/TRAF2/RIF1/IL12RB1/IL4R/KMT5B/NCKAP1L	25
GO:0006337	nucleosome disassembly	5/589	18/18723	0.000184649	0.00518467	0.00444759	SMARCC1/SMARCD1/ARID2/HMGA1/SMARCE1	5
GO:0032607	interferon-alpha production	6/589	28/18723	0.000197096	0.00546275	0.00468614	STAT1/DDX58/NLRC3/IFIH1/DHX36/DHX9	6
GO:0032647	regulation of interferon-alpha production	6/589	28/18723	0.000197096	0.00546275	0.00468614	STAT1/DDX58/NLRC3/IFIH1/DHX36/DHX9	6
GO:0097696	receptor signaling pathway via STAT	16/589	181/18723	0.000199425	0.00549185	0.00471111	BCL3/STAT1/JAK3/SOCS3/FYN/PTPRC/VHL/STAT4/MGAT5/PARP9/STAT5A/HDAC1/CRLF3/JAK1/HCLS1/IFNAR2	16
GO:0000956	nuclear-transcribed mRNA catabolic process	12/589	112/18723	0.000211729	0.0057569	0.00493847	GSPT1/ATM/XRN1/PABPC1/DHX36/SMG9/NCBP1/NBAS/CNOT6L/TUT4/PARN/DIS3	12
GO:0002821	positive regulation of adaptive immune response	12/589	112/18723	0.000211729	0.0057569	0.00493847	IL18R1/RSAD2/MALT1/LTA/FOXP3/IL27RA/PTPRC/SASH3/TRAF2/RIF1/IL12RB1/KMT5B	12
GO:2000514	regulation of CD4-positive, alpha-beta T cell activation	9/589	67/18723	0.000238642	0.00644783	0.00553118	JAK3/MALT1/RUNX3/FOXP3/SASH3/SMAD7/IL12RB1/IL4R/NCKAP1L	9
GO:1901739	regulation of myoblast fusion	5/589	19/18723	0.000244143	0.00655317	0.00562154	NFATC2/PLEKHO1/CD53/MAPK14/IL4R	5
GO:2001252	positive regulation of chromosome organization	10/589	82/18723	0.000245591	0.00655317	0.00562154	SFPQ/ATM/DHX36/TNKS2/ATF7IP/ATRX/PARN/SMC5/HNRNPA1/TASOR	10
GO:0000723	telomere maintenance	13/589	131/18723	0.000252503	0.00663132	0.00568858	ATM/XRN1/DHX36/TNKS2/NAT10/RIF1/RPA1/ATRX/SP100/PARN/SMC5/HNRNPC/HNRNPA1	13
GO:0045089	positive regulation of innate immune response	13/589	131/18723	0.000252503	0.00663132	0.00568858	LAG3/TXK/IKBKE/FYN/GBP5/SFPQ/RASGRP1/PARP9/NLRC5/TRIM5/MED1/RBM14/DHX9	13
GO:0002696	positive regulation of leukocyte activation	27/589	409/18723	0.000253151	0.00663132	0.00568858	JAK3/IL4I1/RASAL3/CD27/MALT1/RUNX3/IL2RA/FYN/NFATC2/CORO1A/FOXP3/ZAP70/TNFRSF14/IL27RA/PTPRC/IL15RA/RASGRP1/SASH3/CSK/CCDC88B/INPP5D/RIF1/CARD11/IL12RB1/IL4R/KMT5B/NCKAP1L	27
GO:0002823	negative regulation of adaptive immune response based on somatic recombination of immune receptors built from immunoglobulin superfamily domains	8/589	54/18723	0.000265629	0.006916	0.0059328	JAK3/IL4I1/FOXP3/IL27RA/PTPRC/SMAD7/IL4R/NCKAP1L	8
GO:1902065	response to L-glutamate	4/589	11/18723	0.000268194	0.00694074	0.00595402	FYN/AIFM1/CREB1/UFL1	4
GO:0006310	DNA recombination	22/589	305/18723	0.000278409	0.00715418	0.00613711	TCF7/NSMCE3/BCL11B/FOXP3/SFPQ/IL27RA/PTPRC/MCM3/ATM/MCM6/NHEJ1/NFRKB/RIF1/REV3L/RPA1/TOP2B/ARID2/KMT5B/SETX/SMCHD1/SMC5/NIPBL	22
GO:0008630	intrinsic apoptotic signaling pathway in response to DNA damage	11/589	99/18723	0.000279997	0.00715418	0.00613711	BCL3/IKBKE/PIK3R1/TNFRSF1B/ATM/TAF9B/CCAR2/SKIL/CASP2/CDIP1/USP47	11
GO:0070665	positive regulation of leukocyte proliferation	14/589	150/18723	0.000281438	0.00715418	0.00613711	JAK3/RASAL3/IL2RA/NFATC2/CORO1A/FOXP3/ZAP70/IL27RA/PTPRC/SASH3/CCDC88B/CARD11/IL12RB1/NCKAP1L	14
GO:0033044	regulation of chromosome organization	16/589	187/18723	0.000289126	0.00730638	0.00626767	SFPQ/NAA10/ATM/XRN1/CUL3/DHX36/TNKS2/NAT10/ATF7IP/ATRX/PARN/ZNF207/SMC5/HNRNPC/HNRNPA1/TASOR	16
GO:0032480	negative regulation of type I interferon production	6/589	30/18723	0.000294478	0.00739812	0.00634637	RELB/CYLD/RNF125/NLRC3/PPM1B/RNF216	6
GO:0032508	DNA duplex unwinding	10/589	84/18723	0.000299681	0.00748506	0.00642095	CHD7/CHD3/MCM3/MCM6/DHX36/RPA1/ATRX/SETX/DHX9/HMGA1	10
GO:0045620	negative regulation of lymphocyte differentiation	8/589	55/18723	0.000302401	0.00750935	0.00644179	LAG3/JAK3/IRF1/RUNX3/FOXP3/TMEM131L/SMAD7/IL4R	8
GO:0031498	chromatin disassembly	5/589	20/18723	0.000317149	0.00769375	0.00659998	SMARCC1/SMARCD1/ARID2/HMGA1/SMARCE1	5
GO:0032986	protein-DNA complex disassembly	5/589	20/18723	0.000317149	0.00769375	0.00659998	SMARCC1/SMARCD1/ARID2/HMGA1/SMARCE1	5
GO:0002702	positive regulation of production of molecular mediator of immune response	12/589	117/18723	0.000318775	0.00769375	0.00659998	IL18R1/RSAD2/MALT1/DDX58/TNFRSF14/PTPRC/SASH3/TRAF2/DHX36/RIF1/IL4R/KMT5B	12
GO:0007259	receptor signaling pathway via JAK-STAT	15/589	170/18723	0.000318782	0.00769375	0.00659998	BCL3/STAT1/JAK3/SOCS3/FYN/PTPRC/VHL/STAT4/PARP9/STAT5A/HDAC1/CRLF3/JAK1/HCLS1/IFNAR2	15
GO:0043487	regulation of RNA stability	15/589	170/18723	0.000318782	0.00769375	0.00659998	IKBKE/TNFRSF1B/PABPC1/TRAF2/DHX36/CNOT6L/MAPK14/TRDMT1/TUT4/PARN/DIS3/SYNCRIP/DHX9/HNRNPC/HNRNPM	15
GO:0045069	regulation of viral genome replication	10/589	85/18723	0.000330251	0.00792602	0.00679923	RSAD2/APOBEC3D/PABPC1/N4BP1/IFIH1/TNIP1/ADAR/TOP2B/ILF3/TASOR	10
GO:0002711	positive regulation of T cell mediated immunity	8/589	56/18723	0.000343226	0.00819165	0.00702709	IL18R1/RSAD2/MALT1/FOXP3/PTPRC/SASH3/TRAF2/IL12RB1	8
GO:0042088	T-helper 1 type immune response	7/589	43/18723	0.000354194	0.00836053	0.00717196	BCL3/IL18R1/JAK3/RELB/IL27RA/IL12RB1/IL4R	7
GO:0046636	negative regulation of alpha-beta T cell activation	7/589	43/18723	0.000354194	0.00836053	0.00717196	JAK3/RUNX3/FOXP3/TNFRSF14/SMAD7/CBLB/IL4R	7
GO:0031396	regulation of protein ubiquitination	17/589	210/18723	0.000363143	0.00847861	0.00727326	RPS2/BIRC3/NSMCE3/MALT1/NDFIP2/FYN/CDK9/MYCBP2/N4BP1/CUL3/OGT/BIRC2/SMAD7/CBLB/RASSF5/UBR5/UFL1	17
GO:0050866	negative regulation of cell activation	17/589	210/18723	0.000363143	0.00847861	0.00727326	LAG3/JAK3/IL4I1/IRF1/RUNX3/IL2RA/FOXP3/TNFRSF14/PTPRC/TMEM131L/TIGIT/ATM/INPP5D/SMAD7/CBLB/IL4R/NCKAP1L	17
GO:0031398	positive regulation of protein ubiquitination	12/589	119/18723	0.000372894	0.00865921	0.00742818	RPS2/BIRC3/NSMCE3/MALT1/NDFIP2/CDK9/MYCBP2/CUL3/BIRC2/SMAD7/CBLB/RASSF5	12
GO:0050867	positive regulation of cell activation	27/589	420/18723	0.000384452	0.00887961	0.00761725	JAK3/IL4I1/RASAL3/CD27/MALT1/RUNX3/IL2RA/FYN/NFATC2/CORO1A/FOXP3/ZAP70/TNFRSF14/IL27RA/PTPRC/IL15RA/RASGRP1/SASH3/CSK/CCDC88B/INPP5D/RIF1/CARD11/IL12RB1/IL4R/KMT5B/NCKAP1L	27
GO:0034086	maintenance of sister chromatid cohesion	4/589	12/18723	0.000392307	0.00894752	0.0076755	NAA10/ATRX/SMC5/NIPBL	4
GO:0034088	maintenance of mitotic sister chromatid cohesion	4/589	12/18723	0.000392307	0.00894752	0.0076755	NAA10/ATRX/SMC5/NIPBL	4
GO:0006606	protein import into nucleus	14/589	155/18723	0.000394141	0.00894752	0.0076755	BCL3/PKIA/PIK3R1/POM121C/KPNA5/CBLB/MAPK14/E2F3/NUP155/UBR5/HCLS1/MED1/TNPO1/NUP88	14
GO:0042113	B cell activation	23/589	334/18723	0.000395724	0.00894752	0.0076755	BCL3/JAK3/IL4I1/CD27/MALT1/PIK3R1/NFATC2/CD79B/FOXP3/ZAP70/IL27RA/PTPRC/PRKCB/RASGRP1/ATM/SASH3/INPP5D/NHEJ1/RIF1/CARD11/KMT5B/NCKAP1L/DOCK10	23
GO:0001776	leukocyte homeostasis	10/589	87/18723	0.000399229	0.00897953	0.00770296	JAK3/IL2RA/CORO1A/FOXP3/PDE4B/HIF1A/FAS/SKIL/NCKAP1L/DOCK10	10
GO:0032729	positive regulation of interferon-gamma production	9/589	72/18723	0.000413388	0.00916582	0.00786277	BCL3/IL18R1/TXK/LTA/PDE4B/IL27RA/RASGRP1/SASH3/IL12RB1	9
GO:0070227	lymphocyte apoptotic process	9/589	72/18723	0.000413388	0.00916582	0.00786277	JAK3/CD27/IL2RA/GIMAP8/CD3G/ORMDL3/HIF1A/FAS/FOXP1	9
GO:0072594	establishment of protein localization to organelle	27/589	422/18723	0.000413913	0.00916582	0.00786277	BCL3/GZMB/PKIA/PIK3R1/POM121C/KPNA5/EDEM1/RAB3GAP1/RNF31/CBLB/AGK/MAPK14/E2F3/GCC2/NUP155/PEX1/UBR5/RAC2/HCLS1/AIFM1/MED1/TNPO1/NUP88/VPS13A/VPS13C/NIPBL/PMPCB	27
GO:1903322	positive regulation of protein modification by small protein conjugation or removal	13/589	138/18723	0.000420256	0.00925855	0.00794232	RPS2/BIRC3/NSMCE3/MALT1/NDFIP2/CDK9/MYCBP2/CUL3/BIRC2/SMAD7/CBLB/RASSF5/TNIP1	13
GO:0043372	positive regulation of CD4-positive, alpha-beta T cell differentiation	6/589	32/18723	0.000426064	0.00933862	0.008011	MALT1/FOXP3/SASH3/IL12RB1/IL4R/NCKAP1L	6
GO:0030099	myeloid cell differentiation	25/589	381/18723	0.000463189	0.0101008	0.00866484	STAT1/PRKX/JAK3/ETS1/PIK3R1/KLF13/RELB/RASSF2/IKZF1/HIF1A/INPP5D/SNRK/KAT6A/MAPK14/ADAR/NCKAP1L/FOXP1/PRMT1/HCLS1/MED1/LBR/CREB1/UFL1/CNOT4/WDR1	25
GO:0032103	positive regulation of response to external stimulus	27/589	427/18723	0.000496437	0.0107712	0.0092399	LAG3/TXK/IKBKE/ETS1/CCR4/ABCC1/IL16/FYN/PDCD4/LTA/GBP5/SFPQ/PRKD2/RASGRP1/USF1/NAPEPLD/PARP9/NLRC5/TRIM5/TNIP1/NCKAP1L/RAC2/MED1/WNK1/RBM14/DHX9/USP15	27
GO:0060260	regulation of transcription initiation from RNA polymerase II promoter	6/589	33/18723	0.000507045	0.0109293	0.00937552	DHX36/ATF7IP/MED16/MED1/CAND1/CREB1	6
GO:0032727	positive regulation of interferon-alpha production	5/589	22/18723	0.000511356	0.0109293	0.00937552	STAT1/DDX58/IFIH1/DHX36/DHX9	5
GO:0043371	negative regulation of CD4-positive, alpha-beta T cell differentiation	5/589	22/18723	0.000511356	0.0109293	0.00937552	JAK3/RUNX3/FOXP3/SMAD7/IL4R	5
GO:0032392	DNA geometric change	10/589	90/18723	0.000524869	0.0111626	0.00957564	CHD7/CHD3/MCM3/MCM6/DHX36/RPA1/ATRX/SETX/DHX9/HMGA1	10
GO:0031349	positive regulation of defense response	20/589	278/18723	0.000536622	0.0112488	0.00964965	LAG3/TXK/IKBKE/ETS1/ABCC1/IL16/FYN/PDCD4/LTA/GBP5/SFPQ/RASGRP1/NAPEPLD/PARP9/NLRC5/TRIM5/TNIP1/MED1/RBM14/DHX9	20
GO:0000377	RNA splicing, via transesterification reactions with bulged adenosine as nucleophile	22/589	320/18723	0.000536781	0.0112488	0.00964965	SFPQ/SNRPD3/PABPC1/RBM4/HNRNPL/NCBP1/MBNL1/KHDC4/SETX/SYNCRIP/RBM14/DHX9/SF3B1/DDX39B/PTBP1/HNRNPC/PRPF38A/HNRNPM/USP39/DDX17/RBM6/HNRNPA1	22
GO:0000398	mRNA splicing, via spliceosome	22/589	320/18723	0.000536781	0.0112488	0.00964965	SFPQ/SNRPD3/PABPC1/RBM4/HNRNPL/NCBP1/MBNL1/KHDC4/SETX/SYNCRIP/RBM14/DHX9/SF3B1/DDX39B/PTBP1/HNRNPC/PRPF38A/HNRNPM/USP39/DDX17/RBM6/HNRNPA1	22
GO:2001020	regulation of response to DNA damage stimulus	17/589	219/18723	0.000587929	0.0122609	0.0105178	APBB1/CDK9/ATM/TAF9B/BABAM2/PARP9/CCAR2/RIF1/SKIL/UBR5/ARID2/KMT5B/SMCHD1/USP47/DHX9/DDX39B/BCLAF1	17
GO:0002832	negative regulation of response to biotic stimulus	11/589	108/18723	0.000594584	0.0123398	0.0105855	IL4I1/FOXP3/SERPINB9/RNF125/NLRC3/NLRC5/ADAR/PPM1B/TRAFD1/USP15/CARD8	11
GO:0039528	cytoplasmic pattern recognition receptor signaling pathway in response to virus	6/589	34/18723	0.000599511	0.0123822	0.0106219	BIRC3/DDX58/RNF125/IFIH1/BIRC2/USP15	6
GO:0030865	cortical cytoskeleton organization	8/589	61/18723	0.000620182	0.0126872	0.0108835	RHOF/FMNL3/FMNL1/FHOD1/NCKAP1L/RAC2/LCP1/WDR1	8
GO:1904356	regulation of telomere maintenance via telomere lengthening	8/589	61/18723	0.000620182	0.0126872	0.0108835	ATM/XRN1/DHX36/TNKS2/NAT10/PARN/HNRNPC/HNRNPA1	8
GO:1903312	negative regulation of mRNA metabolic process	10/589	92/18723	0.000625579	0.0127369	0.0109262	IKBKE/CDK9/PABPC1/TRAF2/NBAS/MAPK14/SYNCRIP/DHX9/PTBP1/HNRNPC	10
GO:0000375	RNA splicing, via transesterification reactions	22/589	324/18723	0.000633836	0.0128442	0.0110182	SFPQ/SNRPD3/PABPC1/RBM4/HNRNPL/NCBP1/MBNL1/KHDC4/SETX/SYNCRIP/RBM14/DHX9/SF3B1/DDX39B/PTBP1/HNRNPC/PRPF38A/HNRNPM/USP39/DDX17/RBM6/HNRNPA1	22
GO:0006403	RNA localization	16/589	201/18723	0.000643127	0.0129106	0.0110752	SIDT1/POM121C/PARP11/MVP/ATM/BICD1/DHX36/NCBP1/EIF5A/NUP155/NUP88/PARN/DHX9/LRPPRC/DDX39B/HNRNPA1	16
GO:0006473	protein acetylation	16/589	201/18723	0.000643127	0.0129106	0.0110752	FOXP3/APBB1/NAA10/DIP2B/OGT/KAT6A/NAT10/HDAC1/MSL3/CRTC2/TRRAP/KMT2A/DIP2A/NCOA3/SMC5/PHF20L1	16
GO:0000380	alternative mRNA splicing, via spliceosome	9/589	77/18723	0.000682012	0.0136276	0.0116902	SFPQ/RBM4/HNRNPL/MBNL1/DHX9/PTBP1/HNRNPM/DDX17/HNRNPA1	9
GO:0032615	interleukin-12 production	8/589	62/18723	0.000692781	0.0137151	0.0117653	NFKB1/LTB/JAK3/IRF1/IL16/TIGIT/MAPK14/FOXP1	8
GO:0032655	regulation of interleukin-12 production	8/589	62/18723	0.000692781	0.0137151	0.0117653	NFKB1/LTB/JAK3/IRF1/IL16/TIGIT/MAPK14/FOXP1	8
GO:0032205	negative regulation of telomere maintenance	6/589	35/18723	0.000704537	0.0138205	0.0118557	ATM/XRN1/TNKS2/NAT10/HNRNPC/HNRNPA1	6
GO:0046640	regulation of alpha-beta T cell proliferation	6/589	35/18723	0.000704537	0.0138205	0.0118557	RASAL3/IRF1/ZAP70/TNFRSF14/PTPRC/CBLB	6
GO:0019080	viral gene expression	10/589	94/18723	0.00074174	0.0144842	0.012425	MGAT5/RRP1B/USF1/MAN2A1/PARP9/HDAC1/PARP16/CCNT2/DHX9/PTBP1	10
GO:0071481	cellular response to X-ray	4/589	14/18723	0.000754504	0.0146667	0.0125817	CCND2/DNM2/ATM/NIPBL	4
GO:1902373	negative regulation of mRNA catabolic process	8/589	63/18723	0.000772071	0.0149406	0.0128166	IKBKE/PABPC1/TRAF2/NBAS/MAPK14/SYNCRIP/DHX9/HNRNPC	8
GO:0051090	regulation of DNA-binding transcription factor activity	27/589	440/18723	0.000782191	0.0149603	0.0128335	BCL3/IL18R1/IKBKE/MALT1/DDX58/FOXP3/CYLD/TRAF3/NLRC3/PRKCB/PRKD2/SMAD7/RNF31/CRTC3/TRAF2/NLRC5/TRIM5/PRKCI/CARD11/CRTC2/HCLS1/PRMT2/SP100/KDM5A/DHX9/UFL1/CARD8	27
GO:0061013	regulation of mRNA catabolic process	14/589	166/18723	0.000783304	0.0149603	0.0128335	IKBKE/PABPC1/TRAF2/DHX36/NBAS/CNOT6L/MAPK14/TUT4/PARN/DIS3/SYNCRIP/DHX9/HNRNPC/HNRNPM	14
GO:0002726	positive regulation of T cell cytokine production	5/589	24/18723	0.000783537	0.0149603	0.0128335	IL18R1/RSAD2/MALT1/SASH3/TRAF2	5
GO:0035601	protein deacylation	11/589	112/18723	0.00080816	0.0153622	0.0131782	ABHD17A/FOXP3/SFPQ/PRKD2/CCAR2/ELK4/HDAC1/MSL3/KDM5A/RBM14/NIPBL	11
GO:0017038	protein import	16/589	206/18723	0.000838036	0.0158599	0.0136052	BCL3/PKIA/PIK3R1/POM121C/KPNA5/CBLB/MAPK14/E2F3/NUP155/PEX1/UBR5/HCLS1/AIFM1/MED1/TNPO1/NUP88	16
GO:0002833	positive regulation of response to biotic stimulus	14/589	168/18723	0.000880958	0.0165991	0.0142393	LAG3/TXK/IKBKE/FYN/GBP5/SFPQ/RASGRP1/PARP9/NLRC5/TRIM5/MED1/RBM14/DHX9/USP15	14
GO:0019079	viral genome replication	12/589	131/18723	0.000887585	0.0166509	0.0142838	RSAD2/CXCR6/APOBEC3D/PABPC1/N4BP1/IFIH1/TNIP1/ADAR/TOP2B/YTHDC2/ILF3/TASOR	12
GO:0032204	regulation of telomere maintenance	9/589	80/18723	0.000902174	0.0168165	0.0144258	ATM/XRN1/DHX36/TNKS2/NAT10/ATRX/PARN/HNRNPC/HNRNPA1	9
GO:0045058	T cell selection	7/589	50/18723	0.000908152	0.0168165	0.0144258	BCL11B/FOXP3/ZAP70/CD3G/PTPRC/CARD11/IL12RB1	7
GO:0060337	type I interferon signaling pathway	7/589	50/18723	0.000908152	0.0168165	0.0144258	STAT1/IKBKE/NLRC5/ADAR/JAK1/SP100/IFNAR2	7
GO:0001959	regulation of cytokine-mediated signaling pathway	13/589	150/18723	0.00092656	0.0169153	0.0145105	TXK/IKBKE/CYLD/PTPRC/HIF1A/CPNE1/OTUD4/TRAF2/PARP9/NLRC5/ADAR/MED1/CARD8	13
GO:0006417	regulation of translation	28/589	468/18723	0.000928435	0.0169153	0.0145105	BCL3/GZMB/RNF139/GSPT1/EIF2B5/RPL13A/XRN1/PABPC1/RBM4/CDK5RAP1/DHX36/NAT10/NCBP1/CNOT6L/EIF2S3/DDX6/EIF5A/UHMK1/HBS1L/TUT4/PARN/DIS3/NEMF/SYNCRIP/DHX9/LRPPRC/DDX39B/ILF3	28
GO:0018394	peptidyl-lysine acetylation	14/589	169/18723	0.000933511	0.0169153	0.0145105	FOXP3/APBB1/DIP2B/OGT/KAT6A/HDAC1/MSL3/CRTC2/TRRAP/KMT2A/DIP2A/NCOA3/SMC5/PHF20L1	14
GO:0002720	positive regulation of cytokine production involved in immune response	8/589	65/18723	0.000952512	0.0169153	0.0145105	IL18R1/RSAD2/MALT1/DDX58/TNFRSF14/SASH3/TRAF2/DHX36	8
GO:0042832	defense response to protozoan	5/589	25/18723	0.000954322	0.0169153	0.0145105	BCL3/GBP4/GBP2/CCDC88B/IL4R	5
GO:0060261	positive regulation of transcription initiation from RNA polymerase II promoter	5/589	25/18723	0.000954322	0.0169153	0.0145105	DHX36/MED16/MED1/CAND1/CREB1	5
GO:2000316	regulation of T-helper 17 type immune response	5/589	25/18723	0.000954322	0.0169153	0.0145105	MALT1/FOXP3/IL27RA/SMAD7/IL12RB1	5
GO:0000184	nuclear-transcribed mRNA catabolic process, nonsense-mediated decay	6/589	37/18723	0.000956799	0.0169153	0.0145105	GSPT1/PABPC1/SMG9/NCBP1/NBAS/PARN	6
GO:0034260	negative regulation of GTPase activity	6/589	37/18723	0.000956799	0.0169153	0.0145105	RRP1B/RASA4/ARFGEF1/LRCH1/GMIP/WNK1	6
GO:0043029	T cell homeostasis	6/589	37/18723	0.000956799	0.0169153	0.0145105	JAK3/IL2RA/CORO1A/FOXP3/FAS/NCKAP1L	6
GO:0043368	positive T cell selection	6/589	37/18723	0.000956799	0.0169153	0.0145105	BCL11B/FOXP3/ZAP70/CD3G/PTPRC/IL12RB1	6
GO:0033157	regulation of intracellular protein transport	17/589	229/18723	0.000968799	0.0170572	0.0146323	GZMB/PKIA/PIK3R1/ICE1/TCAF2/FYN/ANK3/EDEM1/RNF31/MAPK14/GCC2/UHMK1/UBR5/RAC2/HCLS1/SP100/LCP1	17
GO:0010833	telomere maintenance via telomere lengthening	9/589	81/18723	0.000987224	0.0173107	0.0148497	ATM/XRN1/DHX36/TNKS2/NAT10/RPA1/PARN/HNRNPC/HNRNPA1	9
GO:1901741	positive regulation of myoblast fusion	4/589	15/18723	0.00100342	0.0175231	0.0150319	NFATC2/CD53/MAPK14/IL4R	4
GO:0043124	negative regulation of I-kappaB kinase/NF-kappaB signaling	7/589	51/18723	0.00102454	0.0178195	0.0152862	STAT1/NLRC3/HDAC1/TNIP1/PPM1B/ASH1L/CARD8	7
GO:0006302	double-strand break repair	18/589	251/18723	0.00103623	0.0179501	0.0153983	APBB1/SFPQ/MCM3/ATM/MCM6/BABAM2/NHEJ1/PARP9/RIF1/REV3L/RPA1/UBR5/ARID2/KMT5B/SETX/SMCHD1/SMC5/NIPBL	18
GO:0002562	somatic diversification of immune receptors via germline recombination within a single locus	8/589	66/18723	0.00105459	0.01805	0.0154839	TCF7/BCL11B/FOXP3/IL27RA/PTPRC/NHEJ1/RIF1/KMT5B	8
GO:0016444	somatic cell DNA recombination	8/589	66/18723	0.00105459	0.01805	0.0154839	TCF7/BCL11B/FOXP3/IL27RA/PTPRC/NHEJ1/RIF1/KMT5B	8
GO:0072678	T cell migration	8/589	66/18723	0.00105459	0.01805	0.0154839	ITGB7/ZAP70/TNFRSF14/IL27RA/LRCH1/MSN/WNK1/ITGAL	8
GO:0016575	histone deacetylation	9/589	82/18723	0.00107866	0.0183687	0.0157574	FOXP3/SFPQ/PRKD2/ELK4/HDAC1/MSL3/KDM5A/RBM14/NIPBL	9
GO:0098732	macromolecule deacylation	11/589	116/18723	0.00108177	0.0183687	0.0157574	ABHD17A/FOXP3/SFPQ/PRKD2/CCAR2/ELK4/HDAC1/MSL3/KDM5A/RBM14/NIPBL	11
GO:0046633	alpha-beta T cell proliferation	6/589	38/18723	0.0011064	0.018713	0.0160527	RASAL3/IRF1/ZAP70/TNFRSF14/PTPRC/CBLB	6
GO:0001562	response to protozoan	5/589	26/18723	0.00115129	0.0191877	0.0164599	BCL3/GBP4/GBP2/CCDC88B/IL4R	5
GO:0002710	negative regulation of T cell mediated immunity	5/589	26/18723	0.00115129	0.0191877	0.0164599	IL4I1/FOXP3/PTPRC/SMAD7/NCKAP1L	5
GO:0046639	negative regulation of alpha-beta T cell differentiation	5/589	26/18723	0.00115129	0.0191877	0.0164599	JAK3/RUNX3/FOXP3/SMAD7/IL4R	5
GO:0071357	cellular response to type I interferon	7/589	52/18723	0.00115233	0.0191877	0.0164599	STAT1/IKBKE/NLRC5/ADAR/JAK1/SP100/IFNAR2	7
GO:0045622	regulation of T-helper cell differentiation	6/589	39/18723	0.0012733	0.0210388	0.0180478	JAK3/MALT1/FOXP3/SMAD7/IL12RB1/IL4R	6
GO:2000516	positive regulation of CD4-positive, alpha-beta T cell activation	6/589	39/18723	0.0012733	0.0210388	0.0180478	MALT1/FOXP3/SASH3/IL12RB1/IL4R/NCKAP1L	6
GO:0009895	negative regulation of catabolic process	21/589	320/18723	0.00128075	0.0210735	0.0180776	IKBKE/PDE3B/FYN/RGP1/SMARCC1/MYCBP2/PABPC1/N4BP1/OGT/CRTC3/TRAF2/DHX36/CCAR2/NBAS/MAPK14/TRDMT1/PARN/SYNCRIP/DHX9/LRPPRC/HNRNPC	21
GO:0032210	regulation of telomere maintenance via telomerase	7/589	53/18723	0.0012923	0.0210735	0.0180776	ATM/XRN1/TNKS2/NAT10/PARN/HNRNPC/HNRNPA1	7
GO:0006476	protein deacetylation	10/589	101/18723	0.00129638	0.0210735	0.0180776	FOXP3/SFPQ/PRKD2/CCAR2/ELK4/HDAC1/MSL3/KDM5A/RBM14/NIPBL	10
GO:0060330	regulation of response to interferon-gamma	4/589	16/18723	0.00130483	0.0210735	0.0180776	TXK/PARP9/NLRC5/MED1	4
GO:0060334	regulation of interferon-gamma-mediated signaling pathway	4/589	16/18723	0.00130483	0.0210735	0.0180776	TXK/PARP9/NLRC5/MED1	4
GO:2001034	positive regulation of double-strand break repair via nonhomologous end joining	4/589	16/18723	0.00130483	0.0210735	0.0180776	PARP9/RIF1/KMT5B/SMCHD1	4
GO:0002825	regulation of T-helper 1 type immune response	5/589	27/18723	0.00137679	0.0219063	0.018792	IL18R1/JAK3/IL27RA/IL12RB1/IL4R	5
GO:0039529	RIG-I signaling pathway	5/589	27/18723	0.00137679	0.0219063	0.018792	BIRC3/DDX58/RNF125/BIRC2/USP15	5
GO:0060142	regulation of syncytium formation by plasma membrane fusion	5/589	27/18723	0.00137679	0.0219063	0.018792	NFATC2/PLEKHO1/CD53/MAPK14/IL4R	5
GO:1904357	negative regulation of telomere maintenance via telomere lengthening	5/589	27/18723	0.00137679	0.0219063	0.018792	XRN1/TNKS2/NAT10/HNRNPC/HNRNPA1	5
GO:1902106	negative regulation of leukocyte differentiation	10/589	102/18723	0.00139777	0.022158	0.0190079	LAG3/JAK3/IRF1/PIK3R1/RUNX3/FOXP3/TMEM131L/INPP5D/SMAD7/IL4R	10
GO:0007004	telomere maintenance via telomerase	8/589	69/18723	0.00141421	0.0223362	0.0191608	ATM/XRN1/TNKS2/NAT10/RPA1/PARN/HNRNPC/HNRNPA1	8
GO:0070228	regulation of lymphocyte apoptotic process	7/589	54/18723	0.0014452	0.0227421	0.019509	JAK3/CD27/GIMAP8/CD3G/ORMDL3/HIF1A/FOXP1	7
GO:0051056	regulation of small GTPase mediated signal transduction	20/589	302/18723	0.00148425	0.0232714	0.019963	RASAL3/P2RY10/SIPA1/DNM2/RASGRP1/RHOF/RASA2/RALGAPA1/CUL3/ARHGEF3/CDC42SE2/OGT/DEF6/RASA4/ARFGEF1/FGD3/PSD4/SPATA13/GMIP/ARHGAP9	20
GO:0043488	regulation of mRNA stability	13/589	158/18723	0.00149175	0.0233038	0.0199908	IKBKE/PABPC1/TRAF2/DHX36/CNOT6L/MAPK14/TUT4/PARN/DIS3/SYNCRIP/DHX9/HNRNPC/HNRNPM	13
GO:0045639	positive regulation of myeloid cell differentiation	10/589	103/18723	0.00150551	0.0234336	0.0201022	STAT1/ETS1/HIF1A/INPP5D/MAPK14/NCKAP1L/PRMT1/HCLS1/MED1/CREB1	10
GO:2001251	negative regulation of chromosome organization	9/589	86/18723	0.00151535	0.0235017	0.0201606	NAA10/ATM/XRN1/TNKS2/NAT10/ATRX/ZNF207/HNRNPC/HNRNPA1	9
GO:0032200	telomere organization	13/589	159/18723	0.00157915	0.0244029	0.0209337	ATM/XRN1/DHX36/TNKS2/NAT10/RIF1/RPA1/ATRX/SP100/PARN/SMC5/HNRNPC/HNRNPA1	13
GO:0050691	regulation of defense response to virus by host	6/589	41/18723	0.00166411	0.0255335	0.0219035	STAT1/DDX58/PARP9/IL12RB1/RNF216/DHX9	6
GO:0019885	antigen processing and presentation of endogenous peptide antigen via MHC class I	4/589	17/18723	0.00166419	0.0255335	0.0219035	TAP1/TAPBP/TAP2/ERAP1	4
GO:0045071	negative regulation of viral genome replication	7/589	56/18723	0.00179309	0.0273161	0.0234327	RSAD2/APOBEC3D/N4BP1/IFIH1/TNIP1/ILF3/TASOR	7
GO:0048255	mRNA stabilization	7/589	56/18723	0.00179309	0.0273161	0.0234327	IKBKE/PABPC1/TRAF2/MAPK14/SYNCRIP/DHX9/HNRNPC	7
GO:0043543	protein acylation	17/589	243/18723	0.00184092	0.0279455	0.0239726	FOXP3/APBB1/NAA10/DIP2B/OGT/KAT6A/NAT10/HDAC1/MSL3/CRTC2/TRRAP/PPM1B/KMT2A/DIP2A/NCOA3/SMC5/PHF20L1	17
GO:0030032	lamellipodium assembly	8/589	72/18723	0.00186494	0.0280364	0.0240506	ABLIM1/PIK3R1/DNM2/ABI3/SPATA13/RAC2/ARHGEF6/ACTR3	8
GO:0071887	leukocyte apoptotic process	10/589	106/18723	0.0018698	0.0280364	0.0240506	JAK3/CD27/IL2RA/GIMAP8/CD3G/ORMDL3/HIF1A/FAS/FOXP1/HCLS1	10
GO:1903707	negative regulation of hemopoiesis	10/589	106/18723	0.0018698	0.0280364	0.0240506	LAG3/JAK3/IRF1/PIK3R1/RUNX3/FOXP3/TMEM131L/INPP5D/SMAD7/IL4R	10
GO:0002440	production of molecular mediator of immune response	20/589	308/18723	0.00187301	0.0280364	0.0240506	IL18R1/JAK3/RSAD2/MALT1/DDX58/FOXP3/TNFRSF14/IL27RA/PTPRC/TRAV9-2/TNFRSF1B/SASH3/PMS2/SMAD7/TRAF2/NHEJ1/DHX36/RIF1/IL4R/KMT5B	20
GO:0034067	protein localization to Golgi apparatus	5/589	29/18723	0.0019231	0.0286863	0.0246081	GBP5/PACS1/GCC2/VPS13A/VPS13C	5
GO:0051053	negative regulation of DNA metabolic process	11/589	125/18723	0.00198227	0.0294665	0.0252774	FOXP3/ATM/XRN1/TNKS2/NAT10/RIF1/UBR5/KMT2A/SMCHD1/HNRNPC/HNRNPA1	11
GO:0002637	regulation of immunoglobulin production	8/589	73/18723	0.00203803	0.0300872	0.0258099	FOXP3/IL27RA/PTPRC/SASH3/TRAF2/RIF1/IL4R/KMT5B	8
GO:0045739	positive regulation of DNA repair	8/589	73/18723	0.00203803	0.0300872	0.0258099	APBB1/BABAM2/PARP9/RIF1/ARID2/KMT5B/SMCHD1/DHX9	8
GO:0050792	regulation of viral process	13/589	164/18723	0.00208228	0.0304946	0.0261594	STAT1/RSAD2/APOBEC3D/PABPC1/N4BP1/IFIH1/TRIM5/TNIP1/ADAR/TOP2B/DHX9/ILF3/TASOR	13
GO:0097581	lamellipodium organization	9/589	90/18723	0.0020839	0.0304946	0.0261594	ABLIM1/PIK3R1/DNM2/PLEKHO1/ABI3/SPATA13/RAC2/ARHGEF6/ACTR3	9
GO:0045623	negative regulation of T-helper cell differentiation	4/589	18/18723	0.00208692	0.0304946	0.0261594	JAK3/FOXP3/SMAD7/IL4R	4
GO:0071375	cellular response to peptide hormone stimulus	19/589	290/18723	0.00217617	0.031691	0.0271857	STAT1/NFKB1/JAK3/SESN3/SOCS3/PIK3R1/PDE3B/FYN/LPIN1/MBD5/SMARCC1/LPIN2/PRKCB/USF1/CSK/OGT/PRKCI/STAT5A/CREB1	19
GO:0001818	negative regulation of cytokine production	22/589	357/18723	0.00219845	0.031861	0.0273315	BCL3/LAG3/NFKB1/JAK3/GBP1/RELB/PDCD4/FOXP3/CYLD/IL27RA/RNF125/PTPRC/NLRC3/TIGIT/CSK/N4BP1/INPP5D/SMAD7/PPM1B/RNF216/NCKAP1L/CARD8	22
GO:0034340	response to type I interferon	7/589	58/18723	0.00220268	0.031861	0.0273315	STAT1/IKBKE/NLRC5/ADAR/JAK1/SP100/IFNAR2	7
GO:0045577	regulation of B cell differentiation	5/589	30/18723	0.00224883	0.0323109	0.0277175	IL4I1/CD27/INPP5D/CARD11/NCKAP1L	5
GO:0070229	negative regulation of lymphocyte apoptotic process	5/589	30/18723	0.00224883	0.0323109	0.0277175	JAK3/CD27/ORMDL3/HIF1A/FOXP1	5
GO:0046777	protein autophosphorylation	16/589	227/18723	0.00229519	0.0328671	0.0281945	PRKX/TXK/FYN/RASSF2/ZAP70/PTPRC/MVP/TNIK/PRKD2/ATM/CSK/STK26/STK17B/UHMK1/PIKFYVE/WNK1	16
GO:0051236	establishment of RNA localization	13/589	166/18723	0.00231739	0.0330748	0.0283728	SIDT1/POM121C/PARP11/MVP/ATM/NCBP1/EIF5A/NUP155/NUP88/DHX9/LRPPRC/DDX39B/HNRNPA1	13
GO:0032386	regulation of intracellular transport	21/589	337/18723	0.0024019	0.0341674	0.02931	GZMB/PKIA/PIK3R1/ICE1/TCAF2/FYN/RNF139/ANK3/EDEM1/RNF31/RBM4/MAPK14/GCC2/UHMK1/UBR5/RAC2/MSN/HCLS1/SP100/LCP1/DHX9	21
GO:0006278	RNA-dependent DNA biosynthetic process	8/589	75/18723	0.00242199	0.0341679	0.0293105	ATM/XRN1/TNKS2/NAT10/RPA1/PARN/HNRNPC/HNRNPA1	8
GO:0033077	T cell differentiation in thymus	8/589	75/18723	0.00242199	0.0341679	0.0293105	BCL11B/FOXP3/ZAP70/CD3G/PTPRC/TMEM131L/RASGRP1/CARD11	8
GO:0048525	negative regulation of viral process	9/589	92/18723	0.0024258	0.0341679	0.0293105	STAT1/RSAD2/APOBEC3D/N4BP1/IFIH1/TRIM5/TNIP1/ILF3/TASOR	9
GO:0002483	antigen processing and presentation of endogenous peptide antigen	4/589	19/18723	0.00257833	0.0360798	0.0309506	TAP1/TAPBP/TAP2/ERAP1	4
GO:2000319	regulation of T-helper 17 cell differentiation	4/589	19/18723	0.00257833	0.0360798	0.0309506	MALT1/FOXP3/SMAD7/IL12RB1	4
GO:0032088	negative regulation of NF-kappaB transcription factor activity	9/589	93/18723	0.00261267	0.0363237	0.0311598	BCL3/FOXP3/CYLD/TRAF3/NLRC3/NLRC5/PRMT2/UFL1/CARD8	9
GO:0090398	cellular senescence	9/589	93/18723	0.00261267	0.0363237	0.0311598	YPEL3/ATM/MAP2K3/ABI3/KAT6A/AKT3/MAPK14/SMC5/HMGA1	9
GO:0002753	cytoplasmic pattern recognition receptor signaling pathway	7/589	60/18723	0.00268094	0.0370868	0.0318144	BIRC3/DDX58/CYLD/RNF125/IFIH1/BIRC2/USP15	7
GO:0006325	chromatin organization	24/589	409/18723	0.00269096	0.0370868	0.0318144	MLLT3/FOXP3/CHD7/IKZF1/CHD3/SMARCC1/BABAM2/SMARCD1/KDM6A/KAT6A/HDAC1/BAZ1A/ATF7IP/ACTB/ARID4B/NAP1L4/ARID2/ATRX/SMCHD1/KDM5A/HMGA1/HNRNPC/SMARCE1/TASOR	24
GO:0051028	mRNA transport	11/589	130/18723	0.00270078	0.0370868	0.0318144	POM121C/PARP11/MVP/NCBP1/EIF5A/NUP155/NUP88/DHX9/LRPPRC/DDX39B/HNRNPA1	11
GO:0050727	regulation of inflammatory response	23/589	386/18723	0.00270209	0.0370868	0.0318144	NFKB1/ETS1/BIRC3/SOCS3/ABCC1/IL16/IL2RA/FYN/PDCD4/LTA/FOXP3/CYLD/PTPRC/NLRC3/TNFRSF1B/BIRC2/NAPEPLD/MAPK14/TNIP1/FOXP1/DHX9/UFL1/ASH1L	23
GO:0045637	regulation of myeloid cell differentiation	15/589	210/18723	0.00273372	0.0372979	0.0319955	STAT1/ETS1/PIK3R1/KLF13/RASSF2/HIF1A/INPP5D/MAPK14/NCKAP1L/FOXP1/PRMT1/HCLS1/MED1/CREB1/CNOT4	15
GO:0048193	Golgi vesicle transport	19/589	296/18723	0.00273483	0.0372979	0.0319955	RNF139/ANK3/DNM2/TAPBP/CSK/CUL3/VPS51/PRKCI/NBAS/COG5/GCC2/STX17/MACF1/EXOC2/MIA3/VPS13A/VPS13C/EXOC4/SNAP23	19
GO:0032609	interferon-gamma production	10/589	112/18723	0.00281144	0.0379809	0.0325814	BCL3/IL18R1/TXK/LTA/FOXP3/PDE4B/IL27RA/RASGRP1/SASH3/IL12RB1	10
GO:0032649	regulation of interferon-gamma production	10/589	112/18723	0.00281144	0.0379809	0.0325814	BCL3/IL18R1/TXK/LTA/FOXP3/PDE4B/IL27RA/RASGRP1/SASH3/IL12RB1	10
GO:1901222	regulation of NIK/NF-kappaB signaling	10/589	112/18723	0.00281144	0.0379809	0.0325814	BCL3/IL18R1/CD27/PDCD4/RASSF2/CYLD/NLRC3/CPNE1/BIRC2/PPM1B	10
GO:2000401	regulation of lymphocyte migration	7/589	61/18723	0.00294808	0.0397021	0.0340578	TNFRSF14/IL27RA/SLC8B1/LRCH1/MIA3/MSN/WNK1	7
GO:2000515	negative regulation of CD4-positive, alpha-beta T cell activation	5/589	32/18723	0.00301789	0.0404689	0.0347157	JAK3/RUNX3/FOXP3/SMAD7/IL4R	5
GO:2000107	negative regulation of leukocyte apoptotic process	6/589	46/18723	0.00303691	0.0404689	0.0347157	JAK3/CD27/ORMDL3/HIF1A/FOXP1/HCLS1	6
GO:0007569	cell aging	11/589	132/18723	0.00304135	0.0404689	0.0347157	YPEL3/PDCD4/ATM/MAP2K3/ABI3/KAT6A/AKT3/MAPK14/MORC3/SMC5/HMGA1	11
GO:0006338	chromatin remodeling	17/589	255/18723	0.00304271	0.0404689	0.0347157	FOXP3/CHD7/CHD3/SMARCC1/SMARCD1/KDM6A/KAT6A/HDAC1/BAZ1A/ACTB/NAP1L4/ARID2/ATRX/KDM5A/HMGA1/HNRNPC/SMARCE1	17
GO:0032211	negative regulation of telomere maintenance via telomerase	4/589	20/18723	0.00314362	0.0410135	0.0351828	XRN1/NAT10/HNRNPC/HNRNPA1	4
GO:0039535	regulation of RIG-I signaling pathway	4/589	20/18723	0.00314362	0.0410135	0.0351828	BIRC3/RNF125/BIRC2/USP15	4
GO:0045063	T-helper 1 cell differentiation	4/589	20/18723	0.00314362	0.0410135	0.0351828	IL18R1/JAK3/RELB/IL4R	4
GO:0045898	regulation of RNA polymerase II transcription preinitiation complex assembly	3/589	10/18723	0.00315048	0.0410135	0.0351828	ATF7IP/CAND1/CREB1	3
GO:0050861	positive regulation of B cell receptor signaling pathway	3/589	10/18723	0.00315048	0.0410135	0.0351828	CMTM3/PRKCB/FOXP1	3
GO:0060368	regulation of Fc receptor mediated stimulatory signaling pathway	3/589	10/18723	0.00315048	0.0410135	0.0351828	PTPRC/CSK/RAP1A	3
GO:0071233	cellular response to leucine	3/589	10/18723	0.00315048	0.0410135	0.0351828	SESN3/SESN1/UBR1	3
GO:0070265	necrotic cell death	7/589	62/18723	0.00323512	0.0419881	0.0360189	BIRC3/BNIP3/CYLD/OGT/BIRC2/TRAF2/FAS	7
GO:0000082	G1/S transition of mitotic cell cycle	15/589	214/18723	0.0032689	0.0422988	0.0362854	E2F4/GSPT1/GPR132/CCND2/ATM/CTDSP2/CUL3/CTDSP1/CDK17/CRLF3/E2F3/CASP2/PSME1/ECD/PRMT2	15
GO:0097300	programmed necrotic cell death	6/589	47/18723	0.00339057	0.0437414	0.037523	BIRC3/CYLD/OGT/BIRC2/TRAF2/FAS	6
GO:0031348	negative regulation of defense response	17/589	258/18723	0.00342819	0.0440943	0.0378257	NFKB1/SOCS3/IL2RA/FYN/FOXP3/SERPINB9/RNF125/PTPRC/NLRC3/TNFRSF1B/NLRC5/MAPK14/ADAR/PPM1B/TRAFD1/ASH1L/USP15	17
GO:0008360	regulation of cell shape	12/589	154/18723	0.00350013	0.0448852	0.0385042	FYN/CORO1A/RHOF/FMNL3/CDC42SE2/PLEKHO1/FMNL1/FGD3/MKLN1/RAC2/MSN/WDR1	12
GO:0002704	negative regulation of leukocyte mediated immunity	7/589	63/18723	0.003543	0.0452998	0.0388598	JAK3/IL4I1/FOXP3/SERPINB9/PTPRC/SMAD7/NCKAP1L	7
GO:0007063	regulation of sister chromatid cohesion	4/589	21/18723	0.00378788	0.048287	0.0414223	SFPQ/NAA10/ATRX/SMC5	4
GO:0051403	stress-activated MAPK cascade	16/589	239/18723	0.00381746	0.0484843	0.0415916	NFKB1/CD27/SH2D3A/PDCD4/RASSF2/CYLD/TRAF3/TNIK/RASGRP1/MAP2K3/TRAF2/MAPK14/FAS/PRMT1/ARHGEF6/DUSP22	16
GO:0045727	positive regulation of translation	11/589	136/18723	0.00382593	0.0484843	0.0415916	BCL3/EIF2B5/PABPC1/CDK5RAP1/DHX36/NAT10/EIF2S3/EIF5A/UHMK1/DHX9/DDX39B	11
GO:0072676	lymphocyte migration	10/589	117/18723	0.0038567	0.0487306	0.0418029	ITGB7/ZAP70/TNFRSF14/IL27RA/SLC8B1/LRCH1/MIA3/MSN/WNK1/ITGAL	10
GO:0030888	regulation of B cell proliferation	7/589	64/18723	0.00387268	0.0487889	0.0418529	NFATC2/PTPRC/ATM/SASH3/INPP5D/CARD11/NCKAP1L	7
GO:2000106	regulation of leukocyte apoptotic process	8/589	81/18723	0.00392099	0.0492531	0.0422511	JAK3/CD27/GIMAP8/CD3G/ORMDL3/HIF1A/FOXP1/HCLS1	8
GO:0002444	myeloid leukocyte mediated immunity	9/589	99/18723	0.00398611	0.0499251	0.0428276	DDX58/SERPINB9/RASGRP1/UNC13D/DHX36/IL4R/RAC2/WDR1/SNAP23	9

## Sheet: c. D2 CD8
Supplementary Data 1c: Gene sets enriched among upregulated genes in CD8+ T cells from BCG-vaccinated volunteers compared to saline controls on day 2. Enriched gene sets were those with adjusted p values < 0.05.
ID	Description	GeneRatio	BgRatio	pvalue	p.adjust	qvalue	geneID	Count
GO:0002181	cytoplasmic translation	11/101	148/18723	4.47396e-10	1.06346e-06	9.11747e-07	RPS10/RPS2/EIF2S3/RPL21/RPS6/RPSA/RPS9/RPL13A/RPS8/EIF3L/RPL17	11
GO:0050863	regulation of T cell activation	12/101	329/18723	2.08764e-07	0.000124121	0.000106414	CCR7/AIF1/TCF7/LEF1/JAK3/TGFBR2/TNFRSF14/VAV1/CD27/IL27RA/IRF1/PTPRC	12
GO:0019221	cytokine-mediated signaling pathway	14/101	472/18723	2.39166e-07	0.000124121	0.000106414	CCR7/TXK/STAT1/IKBKE/STAT5A/JAK3/MED1/TNFRSF14/BIRC2/BIRC3/HIF1A/IL27RA/IRF1/PTPRC	14
GO:0071346	cellular response to interferon-gamma	8/101	118/18723	2.42981e-07	0.000124121	0.000106414	TXK/STAT1/AIF1/GBP4/GBP1/MED1/IRF1/RPL13A	8
GO:0050870	positive regulation of T cell activation	10/101	216/18723	2.61088e-07	0.000124121	0.000106414	CCR7/AIF1/LEF1/JAK3/TGFBR2/TNFRSF14/VAV1/CD27/IL27RA/PTPRC	10
GO:0046651	lymphocyte proliferation	11/101	288/18723	4.39515e-07	0.000165389	0.000141794	AIF1/LEF1/JAK3/TGFBR2/ATM/TNFRSF14/IMPDH2/IL27RA/RPS6/IRF1/PTPRC	11
GO:0032943	mononuclear cell proliferation	11/101	291/18723	4.87051e-07	0.000165389	0.000141794	AIF1/LEF1/JAK3/TGFBR2/ATM/TNFRSF14/IMPDH2/IL27RA/RPS6/IRF1/PTPRC	11
GO:1903039	positive regulation of leukocyte cell-cell adhesion	10/101	239/18723	6.61981e-07	0.000196691	0.000168631	CCR7/AIF1/LEF1/JAK3/TGFBR2/TNFRSF14/VAV1/CD27/IL27RA/PTPRC	10
GO:0007159	leukocyte cell-cell adhesion	12/101	371/18723	7.50006e-07	0.000198085	0.000169826	CCR7/AIF1/LEF1/SELL/JAK3/TGFBR2/TNFRSF14/VAV1/CD27/IL27RA/IRF1/PTPRC	12
GO:0034341	response to interferon-gamma	8/101	141/18723	9.4973e-07	0.000225751	0.000193545	TXK/STAT1/AIF1/GBP4/GBP1/MED1/IRF1/RPL13A	8
GO:0070661	leukocyte proliferation	11/101	318/18723	1.16559e-06	0.000251873	0.00021594	AIF1/LEF1/JAK3/TGFBR2/ATM/TNFRSF14/IMPDH2/IL27RA/RPS6/IRF1/PTPRC	11
GO:0030217	T cell differentiation	10/101	257/18723	1.28047e-06	0.000253641	0.000217456	CCR7/TCF7/LEF1/JAK3/TGFBR2/VAV1/CD27/RPS6/IRF1/PTPRC	10
GO:1903037	regulation of leukocyte cell-cell adhesion	11/101	336/18723	1.99063e-06	0.000363978	0.000312053	CCR7/AIF1/LEF1/JAK3/TGFBR2/TNFRSF14/VAV1/CD27/IL27RA/IRF1/PTPRC	11
GO:0042110	T cell activation	13/101	487/18723	2.15776e-06	0.000366358	0.000314093	CCR7/AIF1/TCF7/LEF1/JAK3/TGFBR2/TNFRSF14/VAV1/CD27/IL27RA/RPS6/IRF1/PTPRC	13
GO:0022409	positive regulation of cell-cell adhesion	10/101	284/18723	3.13737e-06	0.000469534	0.000402549	CCR7/AIF1/LEF1/JAK3/TGFBR2/TNFRSF14/VAV1/CD27/IL27RA/PTPRC	10
GO:1903131	mononuclear cell differentiation	12/101	426/18723	3.16051e-06	0.000469534	0.000402549	CCR7/TCF7/LEF1/JAK3/TGFBR2/MED1/ATM/VAV1/CD27/RPS6/IRF1/PTPRC	12
GO:1903706	regulation of hemopoiesis	11/101	367/18723	4.64445e-06	0.000627885	0.00053831	STAT1/TCF7/LEF1/JAK3/TGFBR2/KLF13/MED1/CD27/HIF1A/IRF1/PTPRC	11
GO:2000107	negative regulation of leukocyte apoptotic process	5/101	46/18723	4.7547e-06	0.000627885	0.00053831	CCR7/JAK3/ORMDL3/CD27/HIF1A	5
GO:0022407	regulation of cell-cell adhesion	12/101	448/18723	5.28633e-06	0.000660595	0.000566354	CCR7/AIF1/SPINT2/LEF1/JAK3/TGFBR2/TNFRSF14/VAV1/CD27/IL27RA/IRF1/PTPRC	12
GO:0030098	lymphocyte differentiation	11/101	374/18723	5.55822e-06	0.000660595	0.000566354	CCR7/TCF7/LEF1/JAK3/TGFBR2/ATM/VAV1/CD27/RPS6/IRF1/PTPRC	11
GO:0030879	mammary gland development	7/101	137/18723	9.34378e-06	0.00105763	0.000906745	LEF1/STAT5A/TGFBR2/MED1/USF2/HIF1A/LBH	7
GO:0002831	regulation of response to biotic stimulus	10/101	327/18723	1.08438e-05	0.00117162	0.00100448	TXK/STAT1/IKBKE/CYBA/SFPQ/MED1/BIRC2/VAV1/BIRC3/IRF1	10
GO:0042098	T cell proliferation	8/101	199/18723	1.22828e-05	0.00126032	0.00108052	AIF1/JAK3/TGFBR2/TNFRSF14/IL27RA/RPS6/IRF1/PTPRC	8
GO:0060333	interferon-gamma-mediated signaling pathway	4/101	27/18723	1.27251e-05	0.00126032	0.00108052	TXK/STAT1/MED1/IRF1	4
GO:0045580	regulation of T cell differentiation	7/101	146/18723	1.41589e-05	0.00134623	0.00115418	TCF7/LEF1/JAK3/TGFBR2/CD27/IRF1/PTPRC	7
GO:0070229	negative regulation of lymphocyte apoptotic process	4/101	30/18723	1.96254e-05	0.00179422	0.00153825	JAK3/ORMDL3/CD27/HIF1A	4
GO:0071887	leukocyte apoptotic process	6/101	106/18723	2.34082e-05	0.00193034	0.00165496	CCR7/JAK3/ORMDL3/CD27/HIF1A/RPS6	6
GO:0045088	regulation of innate immune response	8/101	218/18723	2.37216e-05	0.00193034	0.00165496	TXK/IKBKE/SFPQ/MED1/BIRC2/VAV1/BIRC3/IRF1	8
GO:0045785	positive regulation of cell adhesion	11/101	437/18723	2.37944e-05	0.00193034	0.00165496	CCR7/AIF1/LEF1/JAK3/TGFBR2/ATM/TNFRSF14/VAV1/CD27/IL27RA/PTPRC	11
GO:0046643	regulation of gamma-delta T cell activation	3/101	11/18723	2.43627e-05	0.00193034	0.00165496	TCF7/LEF1/PTPRC	3
GO:0051251	positive regulation of lymphocyte activation	10/101	362/18723	2.60122e-05	0.00199455	0.00171001	CCR7/AIF1/LEF1/JAK3/TGFBR2/TNFRSF14/VAV1/CD27/IL27RA/PTPRC	10
GO:0071353	cellular response to interleukin-4	4/101	33/18723	2.89422e-05	0.00207902	0.00178242	TCF7/LEF1/JAK3/IMPDH2	4
GO:0009615	response to virus	10/101	367/18723	2.9232e-05	0.00207902	0.00178242	STAT1/NFKB1/IKBKE/GBP1/BIRC2/BIRC3/HIF1A/EEF1G/IRF1/PTPRC	10
GO:0050670	regulation of lymphocyte proliferation	8/101	225/18723	2.97377e-05	0.00207902	0.00178242	AIF1/JAK3/TGFBR2/ATM/TNFRSF14/IL27RA/IRF1/PTPRC	8
GO:0032944	regulation of mononuclear cell proliferation	8/101	227/18723	3.16743e-05	0.00215114	0.00184425	AIF1/JAK3/TGFBR2/ATM/TNFRSF14/IL27RA/IRF1/PTPRC	8
GO:0071356	cellular response to tumor necrosis factor	8/101	229/18723	3.37154e-05	0.00222615	0.00190857	STAT1/NFKB1/CYBA/GBP1/TNFRSF14/BIRC2/ERBIN/BIRC3	8
GO:0046640	regulation of alpha-beta T cell proliferation	4/101	35/18723	3.67284e-05	0.00235955	0.00202294	TGFBR2/TNFRSF14/IRF1/PTPRC	4
GO:0042129	regulation of T cell proliferation	7/101	171/18723	3.9202e-05	0.00236585	0.00202834	AIF1/JAK3/TGFBR2/TNFRSF14/IL27RA/IRF1/PTPRC	7
GO:0030099	myeloid cell differentiation	10/101	381/18723	4.01272e-05	0.00236585	0.00202834	ACTN1/CCR7/STAT1/LEF1/JAK3/TGFBR2/KLF13/MED1/HIF1A/RPS6	10
GO:0070670	response to interleukin-4	4/101	36/18723	4.11489e-05	0.00236585	0.00202834	TCF7/LEF1/JAK3/IMPDH2	4
GO:0042492	gamma-delta T cell differentiation	3/101	13/18723	4.18984e-05	0.00236585	0.00202834	TCF7/LEF1/PTPRC	3
GO:0070424	regulation of nucleotide-binding oligomerization domain containing signaling pathway	3/101	13/18723	4.18984e-05	0.00236585	0.00202834	BIRC2/ERBIN/BIRC3	3
GO:0070227	lymphocyte apoptotic process	5/101	72/18723	4.34385e-05	0.00236585	0.00202834	JAK3/ORMDL3/CD27/HIF1A/RPS6	5
GO:0045619	regulation of lymphocyte differentiation	7/101	174/18723	4.37937e-05	0.00236585	0.00202834	TCF7/LEF1/JAK3/TGFBR2/CD27/IRF1/PTPRC	7
GO:0030218	erythrocyte differentiation	6/101	120/18723	4.71697e-05	0.00249161	0.00213615	STAT1/JAK3/KLF13/MED1/HIF1A/RPS6	6
GO:0046633	alpha-beta T cell proliferation	4/101	38/18723	5.11396e-05	0.00264258	0.00226559	TGFBR2/TNFRSF14/IRF1/PTPRC	4
GO:0070663	regulation of leukocyte proliferation	8/101	245/18723	5.43688e-05	0.00274967	0.0023574	AIF1/JAK3/TGFBR2/ATM/TNFRSF14/IL27RA/IRF1/PTPRC	8
GO:0071496	cellular response to external stimulus	9/101	320/18723	5.85364e-05	0.00289877	0.00248523	AIF1/NFKB1/CYBA/MED1/USF2/IRF1/PTPRC/HNRNPA1/CNN2	9
GO:0034612	response to tumor necrosis factor	8/101	253/18723	6.81172e-05	0.00330438	0.00283297	STAT1/NFKB1/CYBA/GBP1/TNFRSF14/BIRC2/ERBIN/BIRC3	8
GO:0034101	erythrocyte homeostasis	6/101	129/18723	7.06441e-05	0.00335842	0.0028793	STAT1/JAK3/KLF13/MED1/HIF1A/RPS6	6
GO:0002696	positive regulation of leukocyte activation	10/101	409/18723	7.26095e-05	0.00338417	0.00290138	CCR7/AIF1/LEF1/JAK3/TGFBR2/TNFRSF14/VAV1/CD27/IL27RA/PTPRC	10
GO:2000106	regulation of leukocyte apoptotic process	5/101	81/18723	7.65545e-05	0.00349943	0.00300019	CCR7/JAK3/ORMDL3/CD27/HIF1A	5
GO:0050867	positive regulation of cell activation	10/101	420/18723	9.04298e-05	0.00400885	0.00343694	CCR7/AIF1/LEF1/JAK3/TGFBR2/TNFRSF14/VAV1/CD27/IL27RA/PTPRC	10
GO:0098586	cellular response to virus	5/101	84/18723	9.10719e-05	0.00400885	0.00343694	NFKB1/IKBKE/BIRC2/BIRC3/HIF1A	5
GO:0007595	lactation	4/101	47/18723	0.00011906	0.00505369	0.00433273	STAT5A/MED1/USF2/HIF1A	4
GO:0045646	regulation of erythrocyte differentiation	4/101	47/18723	0.00011906	0.00505369	0.00433273	STAT1/KLF13/MED1/HIF1A	4
GO:0038061	NIK/NF-kappaB signaling	6/101	143/18723	0.000124825	0.0052054	0.00446279	IKBKE/NFKB2/BIRC2/PDCD4/BIRC3/CD27	6
GO:0001890	placenta development	6/101	144/18723	0.000129689	0.0052765	0.00452375	SPINT2/LEF1/MED1/BIRC2/HIF1A/RPS6	6
GO:0031349	positive regulation of defense response	8/101	278/18723	0.000130969	0.0052765	0.00452375	CCR7/TXK/IKBKE/CYBA/SFPQ/MED1/VAV1/PDCD4	8
GO:0001818	negative regulation of cytokine production	9/101	357/18723	0.000134605	0.00531582	0.00455746	CCR7/NFKB1/LEF1/GBP1/JAK3/ERBIN/PDCD4/IL27RA/PTPRC	9
GO:0032695	negative regulation of interleukin-12 production	3/101	19/18723	0.000138654	0.00531582	0.00455746	CCR7/NFKB1/JAK3	3
GO:0070233	negative regulation of T cell apoptotic process	3/101	19/18723	0.000138654	0.00531582	0.00455746	JAK3/CD27/HIF1A	3
GO:0007589	body fluid secretion	5/101	93/18723	0.000147556	0.00555248	0.00476036	CYBA/STAT5A/MED1/USF2/HIF1A	5
GO:0001961	positive regulation of cytokine-mediated signaling pathway	4/101	50/18723	0.000151835	0.00555248	0.00476036	TXK/IKBKE/MED1/HIF1A	4
GO:0070231	T cell apoptotic process	4/101	50/18723	0.000151835	0.00555248	0.00476036	JAK3/CD27/HIF1A/RPS6	4
GO:0046629	gamma-delta T cell activation	3/101	20/18723	0.000162484	0.0058519	0.00501706	TCF7/LEF1/PTPRC	3
GO:0071375	cellular response to peptide hormone stimulus	8/101	290/18723	0.000174929	0.00620605	0.00532069	STAT1/NFKB1/PDE3B/CYBA/STAT5A/JAK3/PTPRA/NUCKS1	8
GO:0046631	alpha-beta T cell activation	6/101	156/18723	0.000200673	0.00701469	0.00601397	LEF1/JAK3/TGFBR2/TNFRSF14/IRF1/PTPRC	6
GO:0070228	regulation of lymphocyte apoptotic process	4/101	54/18723	0.000205087	0.00705445	0.00604805	JAK3/ORMDL3/CD27/HIF1A	4
GO:0002262	myeloid cell homeostasis	6/101	157/18723	0.000207746	0.00705445	0.00604805	STAT1/JAK3/KLF13/MED1/HIF1A/RPS6	6
GO:0001819	positive regulation of cytokine production	10/101	467/18723	0.000214343	0.00710017	0.00608725	CCR7/TXK/STAT1/AIF1/CYBA/TNFRSF14/HIF1A/IL27RA/IRF1/PTPRC	10
GO:0042102	positive regulation of T cell proliferation	5/101	101/18723	0.000217369	0.00710017	0.00608725	AIF1/JAK3/TGFBR2/IL27RA/PTPRC	5
GO:0002764	immune response-regulating signaling pathway	10/101	468/18723	0.000218053	0.00710017	0.00608725	CCR7/TXK/CYBA/GBP1/BIRC2/ERBIN/VAV1/BIRC3/IRF1/PTPRC	10
GO:0031529	ruffle organization	4/101	56/18723	0.000236228	0.00758803	0.00650552	CCR7/AIF1/SH3YL1/DBNL	4
GO:0046634	regulation of alpha-beta T cell activation	5/101	104/18723	0.000249173	0.0077012	0.00660254	JAK3/TGFBR2/TNFRSF14/IRF1/PTPRC	5
GO:0048661	positive regulation of smooth muscle cell proliferation	5/101	104/18723	0.000249173	0.0077012	0.00660254	STAT1/AIF1/CYBA/TGFBR2/LDLRAP1	5
GO:0035162	embryonic hemopoiesis	3/101	23/18723	0.000249471	0.0077012	0.00660254	TGFBR2/MED1/HIF1A	3
GO:0060760	positive regulation of response to cytokine stimulus	4/101	57/18723	0.000253011	0.00771035	0.00661038	TXK/IKBKE/MED1/HIF1A	4
GO:0062207	regulation of pattern recognition receptor signaling pathway	5/101	105/18723	0.000260523	0.00783876	0.00672048	CYBA/BIRC2/ERBIN/BIRC3/IRF1	5
GO:0002820	negative regulation of adaptive immune response	4/101	59/18723	0.000289122	0.00859053	0.00736499	JAK3/TNFRSF14/IL27RA/PTPRC	4
GO:0002833	positive regulation of response to biotic stimulus	6/101	168/18723	0.000299302	0.00878322	0.0075302	TXK/IKBKE/CYBA/SFPQ/MED1/VAV1	6
GO:0070423	nucleotide-binding oligomerization domain containing signaling pathway	3/101	25/18723	0.000321461	0.00931844	0.00798906	BIRC2/ERBIN/BIRC3	3
GO:0032615	interleukin-12 production	4/101	62/18723	0.000350018	0.00990469	0.00849167	CCR7/NFKB1/JAK3/IRF1	4
GO:0032655	regulation of interleukin-12 production	4/101	62/18723	0.000350018	0.00990469	0.00849167	CCR7/NFKB1/JAK3/IRF1	4
GO:0035872	nucleotide-binding domain, leucine rich repeat containing receptor signaling pathway	3/101	26/18723	0.000361971	0.0101224	0.00867833	BIRC2/ERBIN/BIRC3	3
GO:0048660	regulation of smooth muscle cell proliferation	6/101	180/18723	0.000432521	0.0119547	0.0102492	STAT1/AIF1/CYBA/TGFBR2/LDLRAP1/PDCD4	6
GO:0002562	somatic diversification of immune receptors via germline recombination within a single locus	4/101	66/18723	0.000444821	0.0120152	0.0103011	TCF7/LEF1/IL27RA/PTPRC	4
GO:0016444	somatic cell DNA recombination	4/101	66/18723	0.000444821	0.0120152	0.0103011	TCF7/LEF1/IL27RA/PTPRC	4
GO:0048659	smooth muscle cell proliferation	6/101	184/18723	0.000485936	0.0129783	0.0111268	STAT1/AIF1/CYBA/TGFBR2/LDLRAP1/PDCD4	6
GO:0032103	positive regulation of response to external stimulus	9/101	427/18723	0.000503045	0.013286	0.0113906	CCR7/TXK/AIF1/IKBKE/CYBA/SFPQ/MED1/VAV1/PDCD4	9
GO:0035456	response to interferon-beta	3/101	32/18723	0.000674511	0.0175732	0.0150662	STAT1/IKBKE/IRF1	3
GO:0048872	homeostasis of number of cells	7/101	272/18723	0.000680158	0.0175732	0.0150662	CCR7/STAT1/JAK3/KLF13/MED1/HIF1A/RPS6	7
GO:0045089	positive regulation of innate immune response	5/101	131/18723	0.000719083	0.0181528	0.0155631	TXK/IKBKE/SFPQ/MED1/VAV1	5
GO:0034121	regulation of toll-like receptor signaling pathway	4/101	75/18723	0.000722876	0.0181528	0.0155631	CYBA/BIRC2/BIRC3/IRF1	4
GO:1901653	cellular response to peptide	8/101	359/18723	0.0007255	0.0181528	0.0155631	STAT1/NFKB1/PDE3B/CYBA/STAT5A/JAK3/PTPRA/NUCKS1	8
GO:0045648	positive regulation of erythrocyte differentiation	3/101	33/18723	0.000739068	0.0182996	0.015689	STAT1/MED1/HIF1A	3
GO:1902105	regulation of leukocyte differentiation	7/101	279/18723	0.000789657	0.0191926	0.0164546	TCF7/LEF1/JAK3/TGFBR2/CD27/IRF1/PTPRC	7
GO:0002200	somatic diversification of immune receptors	4/101	77/18723	0.000798252	0.0191926	0.0164546	TCF7/LEF1/IL27RA/PTPRC	4
GO:0002183	cytoplasmic translational initiation	3/101	34/18723	0.00080743	0.0191926	0.0164546	EIF2S3/RPL13A/EIF3L	3
GO:0070232	regulation of T cell apoptotic process	3/101	34/18723	0.00080743	0.0191926	0.0164546	JAK3/CD27/HIF1A	3
GO:0050671	positive regulation of lymphocyte proliferation	5/101	137/18723	0.00087998	0.02071	0.0177555	AIF1/JAK3/TGFBR2/IL27RA/PTPRC	5
GO:0032946	positive regulation of mononuclear cell proliferation	5/101	138/18723	0.000909204	0.021188	0.0181653	AIF1/JAK3/TGFBR2/IL27RA/PTPRC	5
GO:0071260	cellular response to mechanical stimulus	4/101	81/18723	0.000965375	0.0222786	0.0191003	NFKB1/CYBA/IRF1/CNN2	4
GO:0001892	embryonic placenta development	4/101	82/18723	0.00101072	0.0231008	0.0198052	SPINT2/LEF1/MED1/HIF1A	4
GO:0009612	response to mechanical stimulus	6/101	216/18723	0.00112144	0.0253873	0.0217656	STAT1/NFKB1/CYBA/TGFBR2/IRF1/CNN2	6
GO:0007162	negative regulation of cell adhesion	7/101	303/18723	0.00127485	0.0285879	0.0245095	SPINT2/PDE3B/GBP1/JAK3/TNFRSF14/IRF1/PTPRC	7
GO:0001959	regulation of cytokine-mediated signaling pathway	5/101	150/18723	0.00131898	0.0288719	0.024753	TXK/IKBKE/MED1/HIF1A/PTPRC	5
GO:0070665	positive regulation of leukocyte proliferation	5/101	150/18723	0.00131898	0.0288719	0.024753	AIF1/JAK3/TGFBR2/IL27RA/PTPRC	5
GO:0006310	DNA recombination	7/101	305/18723	0.00132395	0.0288719	0.024753	TCF7/LEF1/SFPQ/ATM/NUCKS1/IL27RA/PTPRC	7
GO:0045582	positive regulation of T cell differentiation	4/101	91/18723	0.00148839	0.0317326	0.0272056	LEF1/TGFBR2/CD27/PTPRC	4
GO:0016601	Rac protein signal transduction	3/101	42/18723	0.00150139	0.0317326	0.0272056	AIF1/STMN3/DBNL	3
GO:2000404	regulation of T cell migration	3/101	42/18723	0.00150139	0.0317326	0.0272056	AIF1/TNFRSF14/IL27RA	3
GO:0001731	formation of translation preinitiation complex	2/101	11/18723	0.00153523	0.0317326	0.0272056	EIF2S3/RPL13A	2
GO:0045060	negative thymic T cell selection	2/101	11/18723	0.00153523	0.0317326	0.0272056	CCR7/PTPRC	2
GO:0070243	regulation of thymocyte apoptotic process	2/101	11/18723	0.00153523	0.0317326	0.0272056	JAK3/HIF1A	2
GO:0042088	T-helper 1 type immune response	3/101	43/18723	0.00160771	0.0327784	0.0281022	LEF1/JAK3/IL27RA	3
GO:0001837	epithelial to mesenchymal transition	5/101	157/18723	0.00161341	0.0327784	0.0281022	LEF1/TGFBR2/BCL9L/PDCD4/HIF1A	5
GO:0019080	viral gene expression	4/101	94/18723	0.00167746	0.0337909	0.0289703	LEF1/NUCKS1/USF2/EIF3L	4
GO:0031295	T cell costimulation	3/101	44/18723	0.00171864	0.0340433	0.0291867	CCR7/TNFRSF14/VAV1	3
GO:0097178	ruffle assembly	3/101	44/18723	0.00171864	0.0340433	0.0291867	AIF1/SH3YL1/DBNL	3
GO:0048762	mesenchymal cell differentiation	6/101	236/18723	0.00176082	0.0345906	0.0296558	STAT1/LEF1/TGFBR2/BCL9L/PDCD4/HIF1A	6
GO:0043434	response to peptide hormone	8/101	414/18723	0.00180063	0.0350827	0.0300777	STAT1/NFKB1/PDE3B/CYBA/STAT5A/JAK3/PTPRA/NUCKS1	8
GO:0016032	viral process	8/101	415/18723	0.00182797	0.0351913	0.0301709	STAT1/LEF1/PABPC1/TNFRSF14/NUCKS1/USF2/RPSA/EIF3L	8
GO:0043383	negative T cell selection	2/101	12/18723	0.00183581	0.0351913	0.0301709	CCR7/PTPRC	2
GO:0060759	regulation of response to cytokine stimulus	5/101	162/18723	0.00185147	0.0352075	0.0301848	TXK/IKBKE/MED1/HIF1A/PTPRC	5
GO:0031294	lymphocyte costimulation	3/101	46/18723	0.00195457	0.0368731	0.0316128	CCR7/TNFRSF14/VAV1	3
GO:0033209	tumor necrosis factor-mediated signaling pathway	4/101	99/18723	0.00202867	0.0379697	0.0325529	STAT1/TNFRSF14/BIRC2/BIRC3	4
GO:0048302	regulation of isotype switching to IgG isotypes	2/101	13/18723	0.00216198	0.0401486	0.0344209	IL27RA/PTPRC	2
GO:0033002	muscle cell proliferation	6/101	248/18723	0.00225884	0.0413627	0.0354619	STAT1/AIF1/CYBA/TGFBR2/LDLRAP1/PDCD4	6
GO:0045833	negative regulation of lipid metabolic process	4/101	102/18723	0.00226216	0.0413627	0.0354619	NFKB1/PDE3B/PIK3IP1/ORMDL3	4
GO:0043122	regulation of I-kappaB kinase/NF-kappaB signaling	6/101	249/18723	0.00230469	0.0418186	0.0358527	S100B/CCR7/STAT1/IKBKE/BIRC2/BIRC3	6
GO:0045639	positive regulation of myeloid cell differentiation	4/101	103/18723	0.00234394	0.0422086	0.0361871	STAT1/LEF1/MED1/HIF1A	4
GO:0002221	pattern recognition receptor signaling pathway	5/101	172/18723	0.00240344	0.0429548	0.0368268	CYBA/BIRC2/ERBIN/BIRC3/IRF1	5
GO:0045621	positive regulation of lymphocyte differentiation	4/101	104/18723	0.00242773	0.043065	0.0369213	LEF1/TGFBR2/CD27/PTPRC	4
GO:0019083	viral transcription	3/101	50/18723	0.00248468	0.043523	0.0373139	LEF1/NUCKS1/USF2	3
GO:0048291	isotype switching to IgG isotypes	2/101	14/18723	0.00251345	0.043523	0.0373139	IL27RA/PTPRC	2
GO:0071481	cellular response to X-ray	2/101	14/18723	0.00251345	0.043523	0.0373139	ATM/NUCKS1	2
GO:0007584	response to nutrient	5/101	174/18723	0.00252678	0.043523	0.0373139	STAT1/TGFBR2/MED1/USF2/LDHA	5
GO:0007229	integrin-mediated signaling pathway	4/101	107/18723	0.00269143	0.0460255	0.0394594	TXK/PTPRA/ERBIN/VAV1	4
GO:0010718	positive regulation of epithelial to mesenchymal transition	3/101	52/18723	0.00277988	0.0471985	0.0404651	LEF1/TGFBR2/BCL9L	3
GO:0006089	lactate metabolic process	2/101	15/18723	0.00288996	0.0487194	0.0417691	HIF1A/LDHA	2
GO:1905954	positive regulation of lipid localization	4/101	110/18723	0.00297416	0.0497857	0.0426833	NFKB1/IKBKE/LDLRAP1/ATP8A1	4

## Sheet: d. D2 cDCs
Supplementary Data 1d: Gene sets enriched among upregulated genes in cDCs from BCG-vaccinated volunteers compared to saline controls on day 2. Enriched gene sets were those with adjusted p values < 0.05.
ID	Description	GeneRatio	BgRatio	pvalue	p.adjust	qvalue	geneID	Count
GO:0071346	cellular response to interferon-gamma	9/90	118/18723	5.30533e-09	1.03666e-05	8.96321e-06	GBP1/GBP5/GBP4/GBP2/STAT1/IRF1/PARP14/NMI/ACTR3	9
GO:0034341	response to interferon-gamma	9/90	141/18723	2.53712e-08	2.47877e-05	2.1432e-05	GBP1/GBP5/GBP4/GBP2/STAT1/IRF1/PARP14/NMI/ACTR3	9
GO:0002764	immune response-regulating signaling pathway	12/90	468/18723	2.42115e-06	0.00157698	0.00136349	GBP1/CD38/FPR1/IRF1/IFIH1/PIK3AP1/TLR10/TIFA/KHDRBS1/NMI/NCKAP1L/PTPRC	12
GO:0060333	interferon-gamma-mediated signaling pathway	4/90	27/18723	8.05032e-06	0.00393258	0.0034002	STAT1/IRF1/PARP14/NMI	4
GO:0009615	response to virus	9/90	367/18723	6.76172e-05	0.0259695	0.0224538	CXCL10/GBP1/STAT1/IRF1/IFIH1/APOBEC3G/NMI/ENO1/PTPRC	9
GO:0002253	activation of immune response	9/90	375/18723	7.97426e-05	0.0259695	0.0224538	GBP1/SERPING1/CD38/FPR1/C1QB/SFPQ/KHDRBS1/NCKAP1L/PTPRC	9
GO:0045444	fat cell differentiation	7/90	229/18723	0.000117982	0.032934	0.0284755	PLAC8/CEBPB/TRIB3/CCND1/PIM1/PSMB8/ATF5	7
GO:0002831	regulation of response to biotic stimulus	8/90	327/18723	0.000177734	0.0377034	0.0325992	GBP5/SERPING1/STAT1/IRF1/SFPQ/APOBEC3G/PARP14/NMI	8
GO:0002221	pattern recognition receptor signaling pathway	6/90	172/18723	0.000181222	0.0377034	0.0325992	IRF1/IFIH1/PIK3AP1/TLR10/TIFA/NMI	6
GO:0007584	response to nutrient	6/90	174/18723	0.000192955	0.0377034	0.0325992	CXCL10/VCAM1/STAT1/CCND1/CYBB/PIM1	6
GO:0051607	defense response to virus	7/90	265/18723	0.000288882	0.045017	0.0389227	CXCL10/GBP1/STAT1/IRF1/IFIH1/APOBEC3G/PTPRC	7
GO:0140546	defense response to symbiont	7/90	265/18723	0.000288882	0.045017	0.0389227	CXCL10/GBP1/STAT1/IRF1/IFIH1/APOBEC3G/PTPRC	7
GO:0032607	interferon-alpha production	3/90	28/18723	0.000322537	0.045017	0.0389227	STAT1/IFIH1/NMI	3
GO:0032647	regulation of interferon-alpha production	3/90	28/18723	0.000322537	0.045017	0.0389227	STAT1/IFIH1/NMI	3

## Sheet: e. D2 gdT
Supplementary Data 1e: Gene sets enriched among upregulated genes in gamma-delta T cells from BCG-vaccinated volunteers compared to saline controls on day 2. Enriched gene sets were those with adjusted p values < 0.05.
ID	Description	GeneRatio	BgRatio	pvalue	p.adjust	qvalue	geneID	Count
GO:0046643	regulation of gamma-delta T cell activation	2/19	11/18723	5.33697e-05	0.0245114	0.0154062	TCF7/LEF1	2
GO:0042492	gamma-delta T cell differentiation	2/19	13/18723	7.55963e-05	0.0245114	0.0154062	TCF7/LEF1	2
GO:0033151	V(D)J recombination	2/19	17/18723	0.00013149	0.0245114	0.0154062	TCF7/LEF1	2
GO:0045639	positive regulation of myeloid cell differentiation	3/19	103/18723	0.000146953	0.0245114	0.0154062	LEF1/STAT1/ETS1	3
GO:0048535	lymph node development	2/19	18/18723	0.000147837	0.0245114	0.0154062	LTA/LTB	2
GO:0046629	gamma-delta T cell activation	2/19	20/18723	0.000183366	0.0253351	0.0159239	TCF7/LEF1	2
GO:0071346	cellular response to interferon-gamma	3/19	118/18723	0.000219669	0.0260151	0.0163513	GBP4/STAT1/GBP1	3
GO:0034341	response to interferon-gamma	3/19	141/18723	0.000370851	0.03224	0.0202639	GBP4/STAT1/GBP1	3
GO:0048147	negative regulation of fibroblast proliferation	2/19	30/18723	0.00041728	0.03224	0.0202639	LTA/CD300A	2
GO:0050858	negative regulation of antigen receptor-mediated signaling pathway	2/19	30/18723	0.00041728	0.03224	0.0202639	CD300A/GBP1	2
GO:1903706	regulation of hemopoiesis	4/19	367/18723	0.000445816	0.03224	0.0202639	TCF7/LEF1/STAT1/ETS1	4
GO:0045648	positive regulation of erythrocyte differentiation	2/19	33/18723	0.000505573	0.03224	0.0202639	STAT1/ETS1	2
GO:0071353	cellular response to interleukin-4	2/19	33/18723	0.000505573	0.03224	0.0202639	TCF7/LEF1	2
GO:0070670	response to interleukin-4	2/19	36/18723	0.000602147	0.035159	0.0220986	TCF7/LEF1	2
GO:0016202	regulation of striated muscle tissue development	2/19	37/18723	0.00063617	0.035159	0.0220986	LEF1/FLOT1	2
GO:1901861	regulation of muscle tissue development	2/19	39/18723	0.000706956	0.0359869	0.0226189	LEF1/FLOT1	2
GO:0048634	regulation of muscle organ development	2/19	41/18723	0.00078138	0.0359869	0.0226189	LEF1/FLOT1	2
GO:0050856	regulation of T cell receptor signaling pathway	2/19	41/18723	0.00078138	0.0359869	0.0226189	CD300A/GBP1	2
GO:0022407	regulation of cell-cell adhesion	4/19	448/18723	0.000942292	0.0411137	0.0258412	LEF1/CD300A/FLOT1/ETS1	4
GO:0045646	regulation of erythrocyte differentiation	2/19	47/18723	0.00102636	0.0425425	0.0267393	STAT1/ETS1	2
GO:0001819	positive regulation of cytokine production	4/19	467/18723	0.00109963	0.0434093	0.0272841	LTA/LTB/STAT1/FLOT1	4
GO:0045637	regulation of myeloid cell differentiation	3/19	210/18723	0.00118047	0.0444822	0.0279585	LEF1/STAT1/ETS1	3

## Sheet: f. D2 Macrophage
Supplementary Data 1f: Gene sets enriched among upregulated genes in macrophages from BCG-vaccinated volunteers compared to saline controls on day 2. Enriched gene sets were those with adjusted p values < 0.05.
ID	Description	GeneRatio	BgRatio	pvalue	p.adjust	qvalue	geneID	Count
GO:0006403	RNA localization	44/1081	201/18723	1.08446e-14	5.71295e-11	4.54447e-11	ALYREF/RFTN1/MVP/EIF4A3/EIF5A/NUP62/AKAP8L/CCT5/DDX39A/NUP37/MAGOHB/CCT2/KHDRBS1/NUP88/DHX36/PARP11/DDX39B/HNRNPA2B1/RAE1/NUP93/NAF1/CCT7/NOP58/NCBP1/NUP85/XPO1/XPOT/TCP1/SRSF7/CCT6A/DKC1/NUP155/THOC1/SEC13/HNRNPA3/PCID2/DHX9/LRPPRC/NUP205/NSUN2/TERF1/RUVBL1/CKAP5/CCT3	44
GO:0009615	response to virus	61/1081	367/18723	6.30665e-14	1.66117e-10	1.32141e-10	CXCL9/IFITM1/CXCL10/ISG20/CCL4/GBP1/FGL2/AIM2/BCL3/STAT1/IL27/BIRC3/NLRC5/CXCR4/TLR2/IFIH1/IRF1/TRAF3/ODC1/RSAD2/IFIT2/CD40/NFKB1/IFITM3/STAT2/ZC3H12A/UNC93B1/ENO1/ATAD3A/HMGA1/PARP9/EIF5A/CGAS/CCT5/DHX58/APOBEC3G/NMI/PSMA2/IFI16/HSP90AA1/IKBKE/DHX36/SERINC5/G3BP1/IFIT3/IL15/CFL1/DDX60/RTP4/IFNAR1/BAX/ATG7/TBK1/MOV10/MAPK14/DDX1/CLPB/C1QBP/DHX9/DNAJC3/PML	61
GO:0022613	ribonucleoprotein complex biogenesis	70/1081	463/18723	1.10557e-13	1.82473e-10	1.45152e-10	ISG20/SNRPD3/BOP1/TXNL4A/TSR3/SRSF9/PPAN/EIF4A3/PRPF19/UTP3/UTP6/TBL3/ABCE1/PRMT5/FTSJ3/GTPBP4/NUP88/CLP1/HSP90AA1/NOL9/NOC4L/KRR1/DDX39B/RRP9/HSP90AB1/PUF60/EXOSC9/NAF1/NOP58/NCBP1/WDR12/NAT10/UTP20/NOL10/RPP30/AGO2/XPO1/MRM1/EXOSC7/PAK1IP1/XRCC5/FRG1/UTP11/NOL11/WDR3/DDX10/DKC1/HEATR1/DDX1/DDX56/BYSL/C1QBP/GAR1/DHX9/MYBBP1A/UTP18/NOP56/ISY1/NSUN5/MRPS7/USP39/PRPF3/RUVBL1/SF3B1/CRNKL1/DDX49/BMS1…	70
GO:0008380	RNA splicing	67/1081	434/18723	1.38552e-13	1.82473e-10	1.45152e-10	SNRPD3/ALYREF/PIK3R1/PDCD7/TXNL4A/SRSF9/EIF4A3/PRPF19/RRAGC/AKAP8L/DDX39A/HNRNPL/DAZAP1/PRMT5/MAGOHB/RTCB/KHDRBS1/PLRG1/PRMT1/CLP1/SYNCRIP/SFPQ/PAXBP1/DDX39B/EFTUD2/HSPA8/HNRNPA2B1/SNRPA1/PUF60/METTL3/NCBP1/RBM14/PPIL1/HNRNPLL/PPP4R2/CDC5L/SRSF7/HNRNPM/CCAR2/TXNL4B/RBM42/SF3B4/FRG1/HTATSF1/RBM4/CWF19L1/THOC1/DDX1/HNRNPA3/C1QBP/FUS/CDC40/DHX9/SUGP1/TCERG1/ISY1/USP39/JMJD6/PRPF3/SF3B1/CRNKL1/SF3A3/…	67
GO:0034660	ncRNA metabolic process	70/1081	485/18723	1.08693e-12	1.14519e-09	9.10962e-10	ISG20/NFKB1/ZC3H12A/BOP1/METTL1/TSR3/PPAN/EIF4A3/METTL2B/UTP3/XRN1/UTP6/TBL3/FTSJ3/RTCB/INTS4/GTPBP4/CLP1/NOL9/INTS8/NOC4L/METTL2A/FARSA/KRR1/DARS2/HNRNPA2B1/RRP9/INTS9/EXOSC9/LRRC47/NAF1/METTL3/NOP58/WDR12/NAT10/UTP20/NOL10/RPP30/AGO2/MRM1/EXOSC7/CARS2/GATB/FRG1/UTP11/NOL11/WDR3/DDX10/DKC1/HEATR1/HSD17B10/NARS2/DDX1/DDX56/TOE1/BYSL/GAR1/THUMPD3/OSGEP/INTS5/UTP18/NOP56/NSUN2/TARS2/C9orf64/NSUN5/D…	70
GO:0002831	regulation of response to biotic stimulus	54/1081	327/18723	2.32028e-12	2.03721e-09	1.62054e-09	GBP5/IL4I1/FCGR2B/FGL2/AIM2/STAT1/IL27/CD180/CYBA/BIRC3/SLAMF8/NLRC5/CD274/HLA-A/FPR2/IRF1/TRAF3/NCF1/NECTIN2/STAT2/ZC3H12A/N4BP1/PARP9/CD1D/HLA-B/CGAS/SYT11/HLA-F/SERPING1/DHX58/APOBEC3G/IFI35/NMI/HAVCR2/TRAFD1/IFI16/HSP90AA1/IKBKE/PARP14/HLA-E/SFPQ/XRCC6/HSP90AB1/IL15/DDX60/METTL3/RBM14/RIPK2/DUSP10/XRCC5/TBK1/C1QBP/DHX9/HSPD1	54
GO:0000377	RNA splicing, via transesterification reactions with bulged adenosine as nucleophile	52/1081	320/18723	1.11402e-11	7.33579e-09	5.83539e-09	SNRPD3/ALYREF/TXNL4A/SRSF9/EIF4A3/PRPF19/DDX39A/HNRNPL/DAZAP1/PRMT5/MAGOHB/KHDRBS1/PLRG1/SYNCRIP/SFPQ/PAXBP1/DDX39B/EFTUD2/HSPA8/HNRNPA2B1/SNRPA1/PUF60/METTL3/NCBP1/RBM14/PPIL1/CDC5L/SRSF7/HNRNPM/TXNL4B/RBM42/SF3B4/FRG1/HTATSF1/RBM4/CWF19L1/DDX1/HNRNPA3/C1QBP/CDC40/DHX9/ISY1/USP39/JMJD6/PRPF3/SF3B1/CRNKL1/SF3A3/SART3/AQR/PRPF40A/PTBP1	52
GO:0000398	mRNA splicing, via spliceosome	52/1081	320/18723	1.11402e-11	7.33579e-09	5.83539e-09	SNRPD3/ALYREF/TXNL4A/SRSF9/EIF4A3/PRPF19/DDX39A/HNRNPL/DAZAP1/PRMT5/MAGOHB/KHDRBS1/PLRG1/SYNCRIP/SFPQ/PAXBP1/DDX39B/EFTUD2/HSPA8/HNRNPA2B1/SNRPA1/PUF60/METTL3/NCBP1/RBM14/PPIL1/CDC5L/SRSF7/HNRNPM/TXNL4B/RBM42/SF3B4/FRG1/HTATSF1/RBM4/CWF19L1/DDX1/HNRNPA3/C1QBP/CDC40/DHX9/ISY1/USP39/JMJD6/PRPF3/SF3B1/CRNKL1/SF3A3/SART3/AQR/PRPF40A/PTBP1	52
GO:0010498	proteasomal protein catabolic process	68/1081	490/18723	1.42938e-11	8.36661e-09	6.65538e-09	SIAH2/PSME2/PSMB9/UBE2S/FBXO6/HSPA5/PSMB10/PSMA3/PSMB8/PSMA5/LRRK2/RNF19B/EDEM1/FBXL6/CALR/FAF1/PSMD2/PSMA4/PRPF19/HSP90B1/HM13/PSMB3/N4BP1/NUB1/CUL1/TRIP4/SDF2L1/PSMC4/PSMA2/FAF2/GBA/PSMB2/PSME1/PSMC2/KLHDC10/KLHL22/PSMC6/GSK3B/HSP90AB1/DERL1/PSMD1/CUL2/CUL3/CDC16/PSMB4/PSMB1/XPO1/SMARCC1/BAG6/USP5/CCAR2/PSMB7/DDB1/CCDC47/UFL1/PSMD12/DDI2/PSMD7/LTN1/PSMD6/PML/ANAPC4/UGGT1/ZSWIM8/VCP/NEMF/NFE2L2/…	68
GO:0034470	ncRNA processing	59/1081	395/18723	1.65461e-11	8.61761e-09	6.85504e-09	ISG20/BOP1/METTL1/TSR3/PPAN/EIF4A3/METTL2B/UTP3/UTP6/TBL3/FTSJ3/RTCB/INTS4/GTPBP4/CLP1/NOL9/INTS8/NOC4L/METTL2A/KRR1/HNRNPA2B1/RRP9/INTS9/EXOSC9/NAF1/METTL3/NOP58/WDR12/NAT10/UTP20/NOL10/RPP30/AGO2/MRM1/EXOSC7/FRG1/UTP11/NOL11/WDR3/DDX10/DKC1/HEATR1/HSD17B10/DDX1/DDX56/TOE1/BYSL/GAR1/THUMPD3/OSGEP/INTS5/UTP18/NOP56/NSUN2/C9orf64/NSUN5/DDX49/BMS1/TRMT1L	59
GO:0000375	RNA splicing, via transesterification reactions	52/1081	324/18723	1.79943e-11	8.61761e-09	6.85504e-09	SNRPD3/ALYREF/TXNL4A/SRSF9/EIF4A3/PRPF19/DDX39A/HNRNPL/DAZAP1/PRMT5/MAGOHB/KHDRBS1/PLRG1/SYNCRIP/SFPQ/PAXBP1/DDX39B/EFTUD2/HSPA8/HNRNPA2B1/SNRPA1/PUF60/METTL3/NCBP1/RBM14/PPIL1/CDC5L/SRSF7/HNRNPM/TXNL4B/RBM42/SF3B4/FRG1/HTATSF1/RBM4/CWF19L1/DDX1/HNRNPA3/C1QBP/CDC40/DHX9/ISY1/USP39/JMJD6/PRPF3/SF3B1/CRNKL1/SF3A3/SART3/AQR/PRPF40A/PTBP1	52
GO:0006913	nucleocytoplasmic transport	49/1081	301/18723	4.12637e-11	1.67213e-08	1.33013e-08	BCL3/CAMK1/ALYREF/PIK3R1/IL1B/ZC3H12A/LRRK2/CALR/BAG3/MALT1/NUP62/AKAP8L/DDX39A/HSPA9/PRKCD/JAK2/ABCE1/TNPO1/KHDRBS1/NUP88/IPO4/CSE1L/DDX39B/GSK3B/HNRNPA2B1/RAE1/NUP93/TP53/IPO9/HSP90AB1/NCBP1/NUP85/XPO1/XPOT/KPNB1/MAPK14/RBM4/NUP155/THOC1/HDAC3/SEC13/DMAP1/PCID2/DHX9/XPO6/NUP205/NSUN2/PML/NEMF	49
GO:0051169	nuclear transport	49/1081	301/18723	4.12637e-11	1.67213e-08	1.33013e-08	BCL3/CAMK1/ALYREF/PIK3R1/IL1B/ZC3H12A/LRRK2/CALR/BAG3/MALT1/NUP62/AKAP8L/DDX39A/HSPA9/PRKCD/JAK2/ABCE1/TNPO1/KHDRBS1/NUP88/IPO4/CSE1L/DDX39B/GSK3B/HNRNPA2B1/RAE1/NUP93/TP53/IPO9/HSP90AB1/NCBP1/NUP85/XPO1/XPOT/KPNB1/MAPK14/RBM4/NUP155/THOC1/HDAC3/SEC13/DMAP1/PCID2/DHX9/XPO6/NUP205/NSUN2/PML/NEMF	49
GO:0051607	defense response to virus	45/1081	265/18723	6.16123e-11	2.16382e-08	1.72125e-08	CXCL9/IFITM1/CXCL10/ISG20/GBP1/FGL2/AIM2/STAT1/IL27/BIRC3/NLRC5/TLR2/IFIH1/IRF1/TRAF3/RSAD2/IFIT2/CD40/IFITM3/STAT2/ZC3H12A/UNC93B1/ATAD3A/PARP9/CGAS/DHX58/APOBEC3G/IFI16/HSP90AA1/DHX36/SERINC5/G3BP1/IFIT3/IL15/DDX60/RTP4/ATG7/TBK1/MOV10/DDX1/CLPB/C1QBP/DHX9/DNAJC3/PML	45
GO:0140546	defense response to symbiont	45/1081	265/18723	6.16123e-11	2.16382e-08	1.72125e-08	CXCL9/IFITM1/CXCL10/ISG20/GBP1/FGL2/AIM2/STAT1/IL27/BIRC3/NLRC5/TLR2/IFIH1/IRF1/TRAF3/RSAD2/IFIT2/CD40/IFITM3/STAT2/ZC3H12A/UNC93B1/ATAD3A/PARP9/CGAS/DHX58/APOBEC3G/IFI16/HSP90AA1/DHX36/SERINC5/G3BP1/IFIT3/IL15/DDX60/RTP4/ATG7/TBK1/MOV10/DDX1/CLPB/C1QBP/DHX9/DNAJC3/PML	45
GO:0072594	establishment of protein localization to organelle	60/1081	422/18723	8.69636e-11	2.86328e-08	2.27765e-08	BCL3/SNF8/HSPA5/PIK3R1/ZC3H12A/LRRK2/EDEM1/BAG3/NUP62/SREBF1/RALA/CHCHD4/CCT5/NMT1/PRKCD/JAK2/TNPO1/CCT2/NUP88/CHMP4B/HSP90AA1/IPO4/HACL1/SAE1/AIFM1/CSE1L/TIMM17A/PEX7/HSPA8/VPS11/NUP93/TP53/IPO9/HSP90AB1/CCT7/NUP85/SRP68/SRP54/TCP1/CCT6A/KPNB1/BAX/TIMM29/RNF31/MAPK14/DKC1/NUP155/HDAC3/SEC13/DMAP1/VPS41/AP3B1/GRPEL1/CHMP4A/PML/TERF1/HSPD1/M6PR/VPS13C/CCT3	60
GO:0006457	protein folding	39/1081	212/18723	1.01549e-10	3.14241e-08	2.49969e-08	PDIA3/HSPA5/PPIF/CALR/BAG3/DNAJC5/HSP90B1/PDIA6/TBCD/CHCHD4/CCT5/HSPA9/DNAJC25/PFDN6/SDF2L1/CCT2/HSPH1/DNAJB11/HSP90AA1/AHSA1/PDIA4/HSPA8/HSP90AB1/CCT7/PPIB/PPIL1/TCP1/DNAJC7/CCT6A/CCDC47/UNC45A/MESD/DNAJC3/GRPEL1/UGGT1/HSPD1/MOGS/SIL1/CCT3	39
GO:0042254	ribosome biogenesis	48/1081	299/18723	1.07372e-10	3.14241e-08	2.49969e-08	ISG20/BOP1/TSR3/PPAN/EIF4A3/UTP3/UTP6/TBL3/ABCE1/FTSJ3/GTPBP4/NUP88/NOL9/NOC4L/KRR1/RRP9/EXOSC9/NAF1/NOP58/WDR12/NAT10/UTP20/NOL10/RPP30/XPO1/MRM1/EXOSC7/PAK1IP1/XRCC5/FRG1/UTP11/NOL11/WDR3/DDX10/DKC1/HEATR1/DDX56/BYSL/C1QBP/GAR1/MYBBP1A/UTP18/NOP56/NSUN5/MRPS7/DDX49/BMS1/NIP7	48
GO:0051236	establishment of RNA localization	33/1081	166/18723	3.45329e-10	9.5747e-08	7.61637e-08	ALYREF/RFTN1/MVP/EIF4A3/EIF5A/NUP62/AKAP8L/DDX39A/NUP37/MAGOHB/KHDRBS1/NUP88/PARP11/DDX39B/HNRNPA2B1/RAE1/NUP93/NCBP1/NUP85/XPO1/XPOT/SRSF7/NUP155/THOC1/SEC13/HNRNPA3/PCID2/DHX9/LRPPRC/NUP205/NSUN2/TERF1/CKAP5	33
GO:0006364	rRNA processing	39/1081	225/18723	6.28635e-10	1.65582e-07	1.31715e-07	ISG20/BOP1/TSR3/PPAN/EIF4A3/UTP3/UTP6/TBL3/FTSJ3/GTPBP4/NOL9/NOC4L/KRR1/RRP9/EXOSC9/NAF1/NOP58/WDR12/NAT10/UTP20/NOL10/RPP30/MRM1/EXOSC7/FRG1/UTP11/NOL11/WDR3/DDX10/DKC1/HEATR1/DDX56/BYSL/GAR1/UTP18/NOP56/NSUN5/DDX49/BMS1	39
GO:0016072	rRNA metabolic process	40/1081	236/18723	7.55245e-10	1.89459e-07	1.50708e-07	ISG20/BOP1/TSR3/PPAN/EIF4A3/UTP3/XRN1/UTP6/TBL3/FTSJ3/GTPBP4/NOL9/NOC4L/KRR1/RRP9/EXOSC9/NAF1/NOP58/WDR12/NAT10/UTP20/NOL10/RPP30/MRM1/EXOSC7/FRG1/UTP11/NOL11/WDR3/DDX10/DKC1/HEATR1/DDX56/BYSL/GAR1/UTP18/NOP56/NSUN5/DDX49/BMS1	40
GO:0045088	regulation of innate immune response	38/1081	218/18723	8.82522e-10	1.95188e-07	1.55266e-07	GBP5/FCGR2B/AIM2/BIRC3/SLAMF8/NLRC5/HLA-A/FPR2/IRF1/NCF1/NECTIN2/STAT2/N4BP1/PARP9/CD1D/HLA-B/CGAS/HLA-F/SERPING1/DHX58/IFI35/NMI/HAVCR2/TRAFD1/IFI16/HSP90AA1/IKBKE/PARP14/HLA-E/SFPQ/XRCC6/HSP90AB1/METTL3/RBM14/DUSP10/XRCC5/TBK1/DHX9	38
GO:0050657	nucleic acid transport	32/1081	163/18723	8.89238e-10	1.95188e-07	1.55266e-07	ALYREF/RFTN1/MVP/EIF4A3/EIF5A/NUP62/AKAP8L/DDX39A/NUP37/MAGOHB/KHDRBS1/NUP88/PARP11/DDX39B/HNRNPA2B1/RAE1/NUP93/NCBP1/NUP85/XPO1/XPOT/SRSF7/NUP155/THOC1/SEC13/HNRNPA3/PCID2/DHX9/LRPPRC/NUP205/NSUN2/CKAP5	32
GO:0050658	RNA transport	32/1081	163/18723	8.89238e-10	1.95188e-07	1.55266e-07	ALYREF/RFTN1/MVP/EIF4A3/EIF5A/NUP62/AKAP8L/DDX39A/NUP37/MAGOHB/KHDRBS1/NUP88/PARP11/DDX39B/HNRNPA2B1/RAE1/NUP93/NCBP1/NUP85/XPO1/XPOT/SRSF7/NUP155/THOC1/SEC13/HNRNPA3/PCID2/DHX9/LRPPRC/NUP205/NSUN2/CKAP5	32
GO:0051028	mRNA transport	28/1081	130/18723	1.11237e-09	2.34399e-07	1.86457e-07	ALYREF/MVP/EIF4A3/EIF5A/NUP62/AKAP8L/DDX39A/NUP37/MAGOHB/NUP88/PARP11/DDX39B/HNRNPA2B1/RAE1/NUP93/NCBP1/NUP85/XPO1/SRSF7/NUP155/THOC1/SEC13/HNRNPA3/PCID2/DHX9/LRPPRC/NUP205/NSUN2	28
GO:0051168	nuclear export	30/1081	154/18723	3.5998e-09	7.29376e-07	5.80195e-07	CAMK1/ALYREF/IL1B/CALR/BAG3/MALT1/NUP62/AKAP8L/DDX39A/HSPA9/ABCE1/KHDRBS1/NUP88/CSE1L/DDX39B/GSK3B/HNRNPA2B1/RAE1/NUP93/NCBP1/NUP85/XPO1/XPOT/NUP155/THOC1/PCID2/DHX9/XPO6/NSUN2/NEMF	30
GO:0045333	cellular respiration	38/1081	230/18723	4.17795e-09	8.15165e-07	6.48438e-07	AIFM2/SNCA/SLC25A33/ATP5F1B/PANK2/PPIF/MDH1/MSH2/ATP5F1A/NDUFS1/NDUFS2/IDH2/GBA/UQCRC1/NDUFAF1/NDUFA9/CYC1/CISD1/SDHB/PDHA1/SDHD/GHITM/IFNAR1/COA6/IDH3B/NDUFA8/FH/SUCLG1/TEFM/DLAT/IDH3A/NDUFB3/MYBBP1A/ACO2/NDUFS3/SLC25A13/ADSL/VCP	38
GO:0000723	telomere maintenance	27/1081	131/18723	6.06909e-09	1.14186e-06	9.0831e-07	FEN1/XRN1/CCT5/PCNA/TERF2IP/CCT2/NBN/HSP90AA1/DHX36/HNRNPA2B1/XRCC6/HSP90AB1/NAF1/CCT7/NAT10/TCP1/CCT6A/XRCC5/GNL3/RIF1/DKC1/RPA1/GAR1/HNRNPD/PML/TERF1/CCT3	27
GO:0034341	response to interferon-gamma	28/1081	141/18723	7.62313e-09	1.38114e-06	1.09865e-06	IFITM1/CCL3/GBP5/GCH1/CCL4/GBP1/ICAM1/STAT1/GBP4/NLRC5/TLR2/SNCA/IRF1/CD40/GBP2/IFITM3/PARP9/NUB1/NMI/JAK2/CIITA/PARP14/SYNCRIP/MEFV/TP53/HSP90AB1/KYNU/ACTR3	28
GO:0035966	response to topologically incorrect protein	30/1081	159/18723	7.86525e-09	1.38114e-06	1.09865e-06	FBXO6/HSPA5/PIK3R1/MANF/EDEM1/XBP1/BAG3/TBL2/HSPA9/FICD/SDF2L1/HSPH1/FAF2/HSP90AA1/TM7SF3/EIF2S1/HSPA8/HSP90AB1/DERL1/CUL3/SERPINH1/BAG6/CDK5RAP3/UFL1/BAX/DNAJC3/UGGT1/HSPD1/VCP/NFE2L2	30
GO:0034976	response to endoplasmic reticulum stress	40/1081	256/18723	8.53233e-09	1.44995e-06	1.15339e-06	FCGR2B/CEBPB/FBXO6/PDIA3/HSPA5/PIK3R1/TRAF2/MANF/LRRK2/EDEM1/CALR/XBP1/HSP90B1/HM13/EIF2B5/TBL2/ATP2A2/FICD/SDF2L1/FAF2/HYOU1/PDIA4/AIFM1/EIF2S1/PSMC6/GSK3B/TP53/DERL1/BAG6/CDK5RAP3/CERT1/CCDC47/UFL1/BAX/DNAJC3/PML/UGGT1/VCP/NFE2L2/UBQLN1	40
GO:1904814	regulation of protein localization to chromosome, telomeric region	9/1081	14/18723	1.06177e-08	1.74794e-06	1.39043e-06	CCT5/CCT2/CCT7/TCP1/CCT6A/GNL3/DKC1/TERF1/CCT3	9
GO:0002764	immune response-regulating signaling pathway	59/1081	468/18723	1.29832e-08	2.07259e-06	1.64868e-06	FCGR2B/CD38/GBP1/KCNN4/CYBA/BIRC3/FPR1/LILRB4/FPR3/TLR2/HLA-A/TIFA/FPR2/IFIH1/IRF1/TRAF3/RSAD2/VAV3/NECTIN2/CD40/CD14/ZC3H12A/RFTN1/CD300A/UNC93B1/MALT1/EIF2B5/MEF2C/OTUD4/DHX58/IFI35/PRKCD/NMI/BTN2A2/BLNK/HAVCR2/KHDRBS1/EPG5/DENND1B/PIK3CD/OTULIN/DDX60/BTN3A3/RIPK2/EIF2B2/BAG6/BAX/RNF31/TLR1/PIK3AP1/CLPB/C1QBP/SLC15A3/AP3B1/HSPD1/CYLD/IRAK1/NCKAP1L/DUSP3	59
GO:0002221	pattern recognition receptor signaling pathway	31/1081	172/18723	1.38188e-08	2.1411e-06	1.70318e-06	CYBA/BIRC3/TLR2/TIFA/IFIH1/IRF1/TRAF3/RSAD2/CD40/CD14/RFTN1/CD300A/UNC93B1/OTUD4/DHX58/IFI35/NMI/HAVCR2/EPG5/OTULIN/DDX60/RIPK2/TLR1/PIK3AP1/CLPB/C1QBP/SLC15A3/AP3B1/HSPD1/CYLD/IRAK1	31
GO:0070203	regulation of establishment of protein localization to telomere	8/1081	11/18723	1.69963e-08	2.55818e-06	2.03495e-06	CCT5/CCT2/CCT7/TCP1/CCT6A/DKC1/TERF1/CCT3	8
GO:0015931	nucleobase-containing compound transport	36/1081	222/18723	1.7612e-08	2.57723e-06	2.0501e-06	SLC25A33/ALYREF/RFTN1/MVP/SLC17A9/EIF4A3/EIF5A/NUP62/AKAP8L/DDX39A/NUP37/MAGOHB/KHDRBS1/NUP88/EPG5/PARP11/DDX39B/HNRNPA2B1/RAE1/NUP93/SLC35B4/NCBP1/NUP85/XPO1/XPOT/SRSF7/NUP155/THOC1/SEC13/HNRNPA3/PCID2/DHX9/LRPPRC/NUP205/NSUN2/CKAP5	36
GO:1904874	positive regulation of telomerase RNA localization to Cajal body	9/1081	15/18723	2.51793e-08	3.58498e-06	2.85174e-06	CCT5/CCT2/NAF1/CCT7/TCP1/CCT6A/DKC1/RUVBL1/CCT3	9
GO:0097193	intrinsic apoptotic signaling pathway	42/1081	288/18723	2.85005e-08	3.95108e-06	3.14295e-06	BCL3/SOD2/CEBPB/FNIP2/PIK3R1/TRAF2/LRRK2/TP53BP2/PPIF/ENO1/XBP1/EIF5A/S100A9/MSH2/CUL1/BCL2A1/PRKCD/JAK2/IFI16/NBN/IKBKE/HYOU1/AIFM1/SFPQ/TMEM109/TP53/CUL2/CUL3/CASP9/BAG6/CCAR2/BAX/MLH1/HDAC1/MYBBP1A/NDUFS3/DNM1L/NACC2/PML/CYLD/NFE2L2/UBQLN1	42
GO:0034504	protein localization to nucleus	42/1081	290/18723	3.48661e-08	4.70961e-06	3.74634e-06	BCL3/LILRB4/PIK3R1/GBP2/ZC3H12A/LRRK2/CALR/BAG3/PARP9/NUP62/CCT5/PRKCD/JAK2/TNPO1/CCT2/NUP88/PLRG1/IPO4/CSE1L/GSK3B/NUP93/TP53/IPO9/HSP90AB1/CCT7/NUP85/INTS13/XPO1/TCP1/CCT6A/CDK5RAP3/KPNB1/MAPK14/DKC1/NUP155/HDAC3/SEC13/DMAP1/BYSL/PML/BBS4/CCT3	42
GO:0009060	aerobic respiration	32/1081	189/18723	3.82482e-08	5.03729e-06	4.007e-06	SNCA/SLC25A33/ATP5F1B/PANK2/PPIF/MDH1/MSH2/ATP5F1A/NDUFS1/NDUFS2/IDH2/UQCRC1/NDUFAF1/NDUFA9/CYC1/SDHB/PDHA1/SDHD/GHITM/COA6/IDH3B/NDUFA8/FH/SUCLG1/TEFM/DLAT/IDH3A/NDUFB3/ACO2/NDUFS3/ADSL/VCP	32
GO:0070202	regulation of establishment of protein localization to chromosome	8/1081	12/18723	4.83951e-08	5.9738e-06	4.75196e-06	CCT5/CCT2/CCT7/TCP1/CCT6A/DKC1/TERF1/CCT3	8
GO:1904816	positive regulation of protein localization to chromosome, telomeric region	8/1081	12/18723	4.83951e-08	5.9738e-06	4.75196e-06	CCT5/CCT2/CCT7/TCP1/CCT6A/GNL3/DKC1/CCT3	8
GO:0051052	regulation of DNA metabolic process	48/1081	359/18723	4.87611e-08	5.9738e-06	4.75196e-06	CD40/ALYREF/PPP4C/PARP9/RNF169/MSH2/XRN1/TFDP1/CGAS/OTUD4/CCT5/PCNA/PRKCD/TERF2IP/PRMT5/CCT2/NBN/HSP90AA1/DHX36/AIFM1/DDX39B/HNRNPA2B1/TP53/HSP90AB1/NAF1/CCT7/NAT10/CDK9/PPP4R2/TCP1/CCT6A/XRCC5/GNL3/BAX/RIF1/MLH1/DKC1/MMS19/THOC1/NUCKS1/FUS/OGG1/DHX9/HNRNPD/WRNIP1/PML/TERF1/CCT3	48
GO:0042110	T cell activation	59/1081	487/18723	5.47826e-08	6.55897e-06	5.21745e-06	SLAMF7/EGR1/IL4I1/FCGR2B/CD48/FGL2/ICAM1/CORO1A/BCL3/IL27/CEBPB/SEMA4A/SDC4/LILRB4/CD274/HLA-A/IRF1/RSAD2/RELB/IL6R/PSMB10/BATF/IL1B/ZC3H12A/RHOH/GSN/IL1A/CD300A/XBP1/MALT1/CD1D/RABL3/CGAS/APBB1IP/BTN2A2/RASAL3/HAVCR2/HSPH1/GBA/HLA-E/PIK3CD/RAB27A/TP53/HLA-DMB/TCIRG1/IL15/CD86/METTL3/SRF/CTPS1/RIPK2/DUSP10/BAX/AP3B1/JMJD6/HSPD1/NCSTN/NCKAP1L/DUSP3	59
GO:0002819	regulation of adaptive immune response	31/1081	183/18723	6.14555e-08	7.19439e-06	5.72291e-06	IL4I1/FCGR2B/CD48/IL27/LILRB4/CD274/HLA-A/IRF1/RSAD2/NECTIN2/CD40/IL1B/ZC3H12A/TRAF2/SAMSN1/MALT1/MEF2C/CD1D/HLA-B/MSH2/HLA-F/HAVCR2/DENND1B/HLA-E/RIPK2/DUSP10/RIF1/MLH1/THOC1/HSPD1/NCKAP1L	31
GO:0002366	leukocyte activation involved in immune response	40/1081	275/18723	6.52992e-08	7.47818e-06	5.94866e-06	CCL3/FCGR2B/FGL2/ICAM1/CORO1A/BCL3/IL27/CD180/SEMA4A/RELB/IL6R/CD40/BATF/ZC3H12A/CD300A/XBP1/SUCNR1/MALT1/PTAFR/MSH2/HLA-F/APBB1IP/IFI35/NMI/HAVCR2/NBN/PIK3CD/RAB27A/ITGB2/TP53/HLA-DMB/CD86/RIPK2/RIF1/MLH1/THOC1/SNAP23/FES/HSPD1/NCKAP1L	40
GO:0006091	generation of precursor metabolites and energy	59/1081	490/18723	6.81106e-08	7.50421e-06	5.96936e-06	CYBA/PFKP/AIFM2/SNCA/NCF1/SLC25A33/ATP5F1B/GNPDA1/PANK2/PPIF/ENO1/MDH1/CYBB/MSH2/ATP5F1A/NDUFS1/FOXK1/PGK1/NDUFS2/IDH2/GBA/ME2/UQCRC1/NDUFAF1/P2RX7/ETFA/GSK3B/NDUFA9/CYC1/TP53/AKR1A1/PPARA/CISD1/PKM/SDHB/PDHA1/SDHD/GHITM/IFNAR1/HK3/COA6/CIAPIN1/IDH3B/NDUFA8/FH/SUCLG1/TEFM/DLAT/IDH3A/NDUFB3/MYBBP1A/PPP1CA/ACO2/NDUFS3/SLC25A13/ADSL/PFKL/VCP/ADPGK	59
GO:0006986	response to unfolded protein	26/1081	137/18723	6.83755e-08	7.50421e-06	5.96936e-06	FBXO6/HSPA5/PIK3R1/MANF/EDEM1/XBP1/BAG3/TBL2/HSPA9/FICD/HSPH1/FAF2/HSP90AA1/TM7SF3/EIF2S1/HSPA8/HSP90AB1/DERL1/SERPINH1/CDK5RAP3/UFL1/BAX/DNAJC3/HSPD1/VCP/NFE2L2	26
GO:0031647	regulation of protein stability	42/1081	298/18723	7.63239e-08	8.2056e-06	6.52729e-06	SNCA/PLPP3/PIK3R1/GSN/LRRK2/PIM1/ATP1B3/CALR/BAG3/RABL3/SREBF1/CCT5/PRKCD/CCT2/GTPBP4/B4GALT5/HSP90AA1/HSPA8/VPS11/ISOC2/TP53/HSP90AB1/DERL1/CDK7/CCT7/PPIB/CUL3/TRIM24/VPS35/BAG6/TCP1/CCT6A/CCAR2/NAA15/HDAC3/DDI2/MDM4/COG7/SUGT1/HSPD1/STK4/CCT3	42
GO:0043161	proteasome-mediated ubiquitin-dependent protein catabolic process	52/1081	412/18723	9.15873e-08	9.64964e-06	7.67598e-06	SIAH2/UBE2S/FBXO6/HSPA5/PSMA5/LRRK2/RNF19B/EDEM1/FBXL6/CALR/FAF1/PSMD2/HSP90B1/PSMB3/N4BP1/NUB1/CUL1/TRIP4/PSMC4/PSMA2/FAF2/GBA/PSMC2/KLHDC10/KLHL22/PSMC6/GSK3B/HSP90AB1/DERL1/PSMD1/CUL2/CUL3/CDC16/XPO1/SMARCC1/BAG6/USP5/CCAR2/DDB1/CCDC47/UFL1/PSMD12/PSMD7/LTN1/PSMD6/PML/ANAPC4/ZSWIM8/VCP/NEMF/NFE2L2/UBQLN1	52
GO:0002263	cell activation involved in immune response	40/1081	279/18723	9.73127e-08	1.00518e-05	7.99591e-06	CCL3/FCGR2B/FGL2/ICAM1/CORO1A/BCL3/IL27/CD180/SEMA4A/RELB/IL6R/CD40/BATF/ZC3H12A/CD300A/XBP1/SUCNR1/MALT1/PTAFR/MSH2/HLA-F/APBB1IP/IFI35/NMI/HAVCR2/NBN/PIK3CD/RAB27A/ITGB2/TP53/HLA-DMB/CD86/RIPK2/RIF1/MLH1/THOC1/SNAP23/FES/HSPD1/NCKAP1L	40
GO:0032204	regulation of telomere maintenance	19/1081	80/18723	1.00575e-07	1.01572e-05	8.07971e-06	XRN1/CCT5/TERF2IP/CCT2/NBN/DHX36/HNRNPA2B1/NAF1/CCT7/NAT10/TCP1/CCT6A/XRCC5/GNL3/DKC1/HNRNPD/PML/TERF1/CCT3	19
GO:0033044	regulation of chromosome organization	31/1081	187/18723	1.02189e-07	1.01572e-05	8.07971e-06	ZWILCH/FEN1/XRN1/CCT5/TERF2IP/CCT2/NBN/DHX36/SFPQ/KLHL22/HNRNPA2B1/SETDB2/NAF1/CCT7/CUL3/CDC16/NAT10/DNMT1/TCP1/CCT6A/XRCC5/GNL3/DKC1/PCID2/HNRNPD/DYNC1LI1/PML/TERF1/ANAPC4/ZW10/CCT3	31
GO:0070482	response to oxygen levels	46/1081	347/18723	1.19669e-07	1.16744e-05	9.28662e-06	EGR1/CD38/ICAM1/SOD2/CYBA/CXCR4/TLR2/MMP14/KCNMB1/ENO1/HSP90B1/USF1/CYBB/TBL2/PLAU/SLC11A2/ATP6V1A/PGK1/MTHFR/ATP6V0D1/NDUFS2/ACAA2/LIMD1/HYOU1/CFLAR/ITPR2/AIFM1/TP53/ATP6AP1/PPARA/SRF/PDK3/SLC8A1/SCFD1/ATG7/HDAC1/HIF1AN/CDK4/MDM4/DNM1L/PML/ADSL/HSPD1/IRAK1/NFE2L2/UBQLN1	46
GO:0010833	telomere maintenance via telomere lengthening	19/1081	81/18723	1.24359e-07	1.19113e-05	9.4751e-06	XRN1/CCT5/TERF2IP/CCT2/HSP90AA1/DHX36/HNRNPA2B1/HSP90AB1/NAF1/CCT7/NAT10/TCP1/CCT6A/XRCC5/DKC1/RPA1/GAR1/TERF1/CCT3	19
GO:0032206	positive regulation of telomere maintenance	15/1081	52/18723	1.42601e-07	1.34147e-05	1.0671e-05	CCT5/CCT2/NBN/DHX36/HNRNPA2B1/NAF1/CCT7/TCP1/CCT6A/XRCC5/GNL3/DKC1/HNRNPD/PML/CCT3	15
GO:2001252	positive regulation of chromosome organization	19/1081	82/18723	1.53197e-07	1.41586e-05	1.12628e-05	FEN1/CCT5/CCT2/NBN/DHX36/SFPQ/HNRNPA2B1/SETDB2/NAF1/CCT7/DNMT1/TCP1/CCT6A/XRCC5/GNL3/DKC1/HNRNPD/PML/CCT3	19
GO:0001819	positive regulation of cytokine production	56/1081	467/18723	1.68755e-07	1.53276e-05	1.21926e-05	CHI3L1/CCL3/EGR1/GBP5/AIM2/BCL3/STAT1/IL27/CYBA/CEBPB/CD274/TLR2/HLA-A/IFIH1/IRF1/RSAD2/IL6R/CD40/BATF/PIK3R1/CD14/IL1B/TRAF2/RFTN1/LRRK2/IL1A/XBP1/MALT1/PTAFR/CYBB/CGAS/GSDMD/HLA-F/DHX58/TMEM106A/JAK2/HAVCR2/IFI16/HSP90AA1/DHX36/DENND1B/HLA-E/PIK3CD/G3BP1/P2RX7/IL15/CD86/RIPK2/TBK1/MAPK14/TLR1/DDX1/HDAC1/DHX9/HSPD1/IRAK1	56
GO:1904872	regulation of telomerase RNA localization to Cajal body	9/1081	18/18723	2.08807e-07	1.8644e-05	1.48307e-05	CCT5/CCT2/NAF1/CCT7/TCP1/CCT6A/DKC1/RUVBL1/CCT3	9
GO:1904851	positive regulation of establishment of protein localization to telomere	7/1081	10/18723	2.15925e-07	1.89582e-05	1.50806e-05	CCT5/CCT2/CCT7/TCP1/CCT6A/DKC1/CCT3	7
GO:0007004	telomere maintenance via telomerase	17/1081	69/18723	2.66798e-07	2.30409e-05	1.83283e-05	XRN1/CCT5/TERF2IP/CCT2/HSP90AA1/HSP90AB1/NAF1/CCT7/NAT10/TCP1/CCT6A/XRCC5/DKC1/RPA1/GAR1/TERF1/CCT3	17
GO:0017038	protein import	32/1081	206/18723	2.97403e-07	2.49353e-05	1.98353e-05	BCL3/PIK3R1/ZC3H12A/LRRK2/BAG3/NUP62/CHCHD4/PRKCD/JAK2/TNPO1/NUP88/HSP90AA1/IPO4/AIFM1/CSE1L/TIMM17A/PEX7/HSPA8/NUP93/TP53/IPO9/HSP90AB1/NUP85/KPNB1/MAPK14/NUP155/HDAC3/SEC13/DMAP1/GRPEL1/PML/HSPD1	32
GO:0070198	protein localization to chromosome, telomeric region	11/1081	29/18723	2.98202e-07	2.49353e-05	1.98353e-05	CCT5/TERF2IP/CCT2/CCT7/TCP1/CCT6A/XRCC5/GNL3/DKC1/TERF1/CCT3	11
GO:0002833	positive regulation of response to biotic stimulus	28/1081	168/18723	3.74272e-07	2.91119e-05	2.31576e-05	GBP5/AIM2/CD180/CYBA/NLRC5/CD274/FPR2/NECTIN2/PARP9/CD1D/CGAS/HLA-F/DHX58/IFI35/NMI/HAVCR2/IFI16/HSP90AA1/IKBKE/HLA-E/SFPQ/XRCC6/DDX60/RBM14/XRCC5/TBK1/DHX9/HSPD1	28
GO:0090670	RNA localization to Cajal body	9/1081	19/18723	3.76376e-07	2.91119e-05	2.31576e-05	CCT5/CCT2/NAF1/CCT7/TCP1/CCT6A/DKC1/RUVBL1/CCT3	9
GO:0090671	telomerase RNA localization to Cajal body	9/1081	19/18723	3.76376e-07	2.91119e-05	2.31576e-05	CCT5/CCT2/NAF1/CCT7/TCP1/CCT6A/DKC1/RUVBL1/CCT3	9
GO:0090672	telomerase RNA localization	9/1081	19/18723	3.76376e-07	2.91119e-05	2.31576e-05	CCT5/CCT2/NAF1/CCT7/TCP1/CCT6A/DKC1/RUVBL1/CCT3	9
GO:0090685	RNA localization to nucleus	9/1081	19/18723	3.76376e-07	2.91119e-05	2.31576e-05	CCT5/CCT2/NAF1/CCT7/TCP1/CCT6A/DKC1/RUVBL1/CCT3	9
GO:0032479	regulation of type I interferon production	20/1081	95/18723	3.86832e-07	2.91119e-05	2.31576e-05	STAT1/TLR2/IFIH1/IRF1/TRAF3/RELB/CD14/CGAS/DHX58/NMI/HAVCR2/HSP90AA1/DHX36/G3BP1/RIPK2/TBK1/DHX9/HSPD1/CYLD/IRAK1	20
GO:0032606	type I interferon production	20/1081	95/18723	3.86832e-07	2.91119e-05	2.31576e-05	STAT1/TLR2/IFIH1/IRF1/TRAF3/RELB/CD14/CGAS/DHX58/NMI/HAVCR2/HSP90AA1/DHX36/G3BP1/RIPK2/TBK1/DHX9/HSPD1/CYLD/IRAK1	20
GO:0002697	regulation of immune effector process	44/1081	339/18723	4.08662e-07	2.99844e-05	2.38517e-05	IL4I1/FCGR2B/FGL2/ICAM1/IL27/SLAMF8/LILRB4/HLA-A/NCF1/RSAD2/NECTIN2/CD40/IL1B/ZC3H12A/TRAF2/CD300A/XBP1/MALT1/PTAFR/CD1D/HLA-B/MSH2/CGAS/HLA-F/SERPING1/DHX58/HAVCR2/DHX36/DENND1B/HLA-E/ITGB2/HLA-DMB/DDX60/CD86/RIPK2/DUSP10/RIF1/MLH1/THOC1/DDX1/C1QBP/FES/HSPD1/NCKAP1L	44
GO:0032200	telomere organization	27/1081	159/18723	4.0981e-07	2.99844e-05	2.38517e-05	FEN1/XRN1/CCT5/PCNA/TERF2IP/CCT2/NBN/HSP90AA1/DHX36/HNRNPA2B1/XRCC6/HSP90AB1/NAF1/CCT7/NAT10/TCP1/CCT6A/XRCC5/GNL3/RIF1/DKC1/RPA1/GAR1/HNRNPD/PML/TERF1/CCT3	27
GO:0006099	tricarboxylic acid cycle	11/1081	30/18723	4.46326e-07	3.22088e-05	2.56211e-05	MDH1/IDH2/SDHB/PDHA1/SDHD/IDH3B/FH/SUCLG1/DLAT/IDH3A/ACO2	11
GO:0071496	cellular response to external stimulus	42/1081	320/18723	5.52555e-07	3.90976e-05	3.11009e-05	ICAM1/TFEB/CYBA/IRF1/CD40/HSPA5/IL1B/NFKB1/ZC3H12A/LRRK2/PIM1/XBP1/BAG3/USF1/RRAGC/TBL2/SREBF1/AKR1C3/GSDMD/GOT1/TNFRSF10A/MFSD2A/IFI16/GBA/AIFM1/EIF2S1/SIPA1/HSPA8/TP53/IL15/PPARA/ATP1A1/SRF/TRIM24/ASGR1/ATG7/MAP3K2/VPS41/MYBBP1A/FES/DNM1L/NFE2L2	42
GO:1904869	regulation of protein localization to Cajal body	7/1081	11/18723	5.6405e-07	3.90976e-05	3.11009e-05	CCT5/CCT2/CCT7/TCP1/CCT6A/DKC1/CCT3	7
GO:1904871	positive regulation of protein localization to Cajal body	7/1081	11/18723	5.6405e-07	3.90976e-05	3.11009e-05	CCT5/CCT2/CCT7/TCP1/CCT6A/DKC1/CCT3	7
GO:0019882	antigen processing and presentation	21/1081	106/18723	5.83312e-07	3.99076e-05	3.17452e-05	FCGR2B/FGL2/TAP1/ICAM1/TAP2/RAB32/HLA-A/RELB/PSMB8/RFTN1/CALR/CD1D/HLA-B/HLA-F/GBA/HLA-E/PSME1/RAB27A/TAPBP/HLA-DMB/AP3B1	21
GO:0046034	ATP metabolic process	38/1081	277/18723	6.29704e-07	4.20138e-05	3.34207e-05	PFKP/SNCA/SLC25A33/ATP6V1B2/ATP5F1B/NADK/PPIF/ENO1/MSH2/ATP5F1A/ATP6V1A/NDUFS1/FOXK1/PGK1/NDUFS2/UQCRC1/NDUFAF1/P2RX7/NDUFA9/HSPA8/CYC1/TP53/PPARA/PKM/AK2/SDHD/GHITM/HK3/COA6/NDUFA8/TEFM/NDUFB3/NDUFS3/DNM1L/SLC25A13/PFKL/VCP/ADPGK	38
GO:1903131	mononuclear cell differentiation	51/1081	426/18723	6.30048e-07	4.20138e-05	3.34207e-05	EGR1/IL4I1/TRPM2/FCGR2B/FGL2/IL15RA/BCL3/IL27/LYL1/CEBPB/SEMA4A/SLAMF8/LILRB4/IRF1/RSAD2/RELB/IL6R/MMP14/BATF/PIK3R1/IL1B/ZC3H12A/RHOH/EZH2/IL1A/XBP1/MALT1/CD1D/HLA-B/RABL3/MSH2/BLNK/IFI16/GBA/PIK3CD/XRCC6/TP53/TCIRG1/IL15/CD86/METTL3/SRF/RIPK2/DUSP10/BAX/DCAF1/PCID2/AP3B1/FES/JMJD6/NCKAP1L	51
GO:0032103	positive regulation of response to external stimulus	51/1081	427/18723	6.7655e-07	4.43144e-05	3.52507e-05	CCL3/PLA2G7/CXCL10/GBP5/CCL4/AIM2/CD180/CYBA/CEBPB/NLRC5/CXCR4/TLR2/FPR2/SNCA/IL6R/NECTIN2/IL1B/LRRK2/TMEM102/CALR/SUCNR1/USF1/PARP9/CD1D/S100A9/CGAS/HLA-F/DHX58/IFI35/NMI/JAK2/HAVCR2/IFI16/CAMK1D/HSP90AA1/IKBKE/HLA-E/SFPQ/XRCC6/IL15/DDX60/CDK19/RBM14/RIPK2/XRCC5/TBK1/C1QBP/DHX9/DNM1L/HSPD1/NCKAP1L	51
GO:0032481	positive regulation of type I interferon production	15/1081	58/18723	6.82879e-07	4.43144e-05	3.52507e-05	STAT1/TLR2/IFIH1/IRF1/CD14/CGAS/DHX58/HSP90AA1/DHX36/G3BP1/RIPK2/TBK1/DHX9/HSPD1/IRAK1	15
GO:0031349	positive regulation of defense response	38/1081	278/18723	6.89783e-07	4.43144e-05	3.52507e-05	CCL3/PLA2G7/GBP5/AIM2/CYBA/CEBPB/NLRC5/TLR2/FPR2/SNCA/NECTIN2/IL1B/LRRK2/SUCNR1/PARP9/MEF2C/CD1D/S100A9/CGAS/HLA-F/IFI35/NMI/JAK2/HAVCR2/IFI16/HSP90AA1/IKBKE/HLA-E/SFPQ/XRCC6/IL15/CDK19/RBM14/RIPK2/XRCC5/TBK1/DHX9/HSPD1	38
GO:0002285	lymphocyte activation involved in immune response	30/1081	194/18723	7.6408e-07	4.84961e-05	3.85771e-05	FCGR2B/FGL2/ICAM1/CORO1A/BCL3/IL27/CD180/SEMA4A/RELB/IL6R/CD40/BATF/ZC3H12A/XBP1/MALT1/MSH2/HLA-F/APBB1IP/HAVCR2/NBN/RAB27A/TP53/HLA-DMB/CD86/RIPK2/RIF1/MLH1/THOC1/HSPD1/NCKAP1L	30
GO:0006278	RNA-dependent DNA biosynthetic process	17/1081	75/18723	9.55727e-07	5.99378e-05	4.76786e-05	XRN1/CCT5/TERF2IP/CCT2/HSP90AA1/HSP90AB1/NAF1/CCT7/NAT10/TCP1/CCT6A/XRCC5/DKC1/RPA1/GAR1/TERF1/CCT3	17
GO:0070200	establishment of protein localization to telomere	8/1081	16/18723	1.02149e-06	6.2285e-05	4.95457e-05	CCT5/CCT2/CCT7/TCP1/CCT6A/DKC1/TERF1/CCT3	8
GO:0034502	protein localization to chromosome	19/1081	92/18723	1.02592e-06	6.2285e-05	4.95457e-05	BOD1/EZH2/ZWILCH/MSH2/CCT5/LEMD2/TERF2IP/CCT2/CCT7/TCP1/CCT6A/XRCC5/GNL3/DKC1/RPA1/TERF1/ZW10/VCP/CCT3	19
GO:0046700	heterocycle catabolic process	52/1081	445/18723	1.02862e-06	6.2285e-05	4.95457e-05	ISG20/IL4I1/TYMP/ENTPD1/ZC3H12A/TRAF2/MLYCD/EIF4A3/DNPH1/GSPT1/PDE7A/FEN1/NUDT9/XRN1/APOBEC3G/POLR2G/PRKCD/SMG9/MAGOHB/IKBKE/DHX36/SYNCRIP/RNASEH2A/TET3/AIFM1/KYNU/EXOSC9/NAF1/METTL3/NCBP1/AGO2/EDC4/EXOSC7/HNRNPM/BAX/MOV10/MLH1/MAPK14/DKC1/NUDT3/FUS/PCID2/OGG1/DHX9/HNRNPD/LRPPRC/NSUN2/CNOT9/DDX49/ZSWIM8/VCP/NFE2L2	52
GO:0030098	lymphocyte differentiation	46/1081	374/18723	1.04947e-06	6.28251e-05	4.99753e-05	EGR1/IL4I1/FCGR2B/FGL2/IL15RA/BCL3/IL27/LYL1/SEMA4A/SLAMF8/LILRB4/IRF1/RSAD2/RELB/IL6R/MMP14/BATF/PIK3R1/IL1B/ZC3H12A/RHOH/EZH2/IL1A/XBP1/MALT1/CD1D/RABL3/MSH2/BLNK/GBA/PIK3CD/XRCC6/TP53/TCIRG1/IL15/CD86/METTL3/SRF/RIPK2/DUSP10/BAX/DCAF1/PCID2/AP3B1/JMJD6/NCKAP1L	46
GO:0006405	RNA export from nucleus	18/1081	84/18723	1.113e-06	6.58794e-05	5.2405e-05	ALYREF/NUP62/AKAP8L/DDX39A/KHDRBS1/NUP88/DDX39B/HNRNPA2B1/RAE1/NUP93/NCBP1/NUP85/XPOT/NUP155/THOC1/PCID2/DHX9/NSUN2	18
GO:1903322	positive regulation of protein modification by small protein conjugation or removal	24/1081	138/18723	1.14381e-06	6.69511e-05	5.32575e-05	BIRC3/UBE2S/HSPA5/ZC3H12A/LRRK2/PHF23/NSMCE3/MALT1/NMI/UBA2/SAE1/AIMP2/DERL1/TANK/CUL3/RIPK2/CDK9/MYCBP2/CDK5RAP3/GNL3/HDAC3/SART3/VCP/UBQLN1	24
GO:0071426	ribonucleoprotein complex export from nucleus	17/1081	76/18723	1.16558e-06	6.74753e-05	5.36745e-05	ALYREF/AKAP8L/DDX39A/ABCE1/NUP88/DDX39B/HNRNPA2B1/RAE1/NUP93/NCBP1/NUP85/XPO1/XPOT/NUP155/THOC1/PCID2/NSUN2	17
GO:0015980	energy derivation by oxidation of organic compounds	41/1081	318/18723	1.20032e-06	6.87316e-05	5.46738e-05	AIFM2/SNCA/SLC25A33/ATP5F1B/PANK2/PPIF/MDH1/MSH2/ATP5F1A/NDUFS1/NDUFS2/IDH2/GBA/UQCRC1/NDUFAF1/GSK3B/NDUFA9/CYC1/TP53/CISD1/SDHB/PDHA1/SDHD/GHITM/IFNAR1/COA6/IDH3B/NDUFA8/FH/SUCLG1/TEFM/DLAT/IDH3A/NDUFB3/MYBBP1A/PPP1CA/ACO2/NDUFS3/SLC25A13/ADSL/VCP	41
GO:0044282	small molecule catabolic process	46/1081	376/18723	1.21866e-06	6.90314e-05	5.49122e-05	IL4I1/PFKP/GALM/GK/GNPDA1/RENBP/IMPA2/MLYCD/SDSL/ECI1/ENO1/PCCB/NAGK/HSD17B4/AKR1C3/FOXK1/FUT4/APOBEC3G/GOT1/LPIN2/AMDHD2/MFSD2A/ACAD10/ACAA2/ACOX3/GLB1/HACL1/ILVBL/GALE/BCKDHA/ETFA/GCDH/TP53/KYNU/AKR1A1/PPARA/PCK2/ECHS1/HK3/MCEE/ENOSF1/HADHB/HSD17B10/NUDT3/BPNT1/PFKL	46
GO:0002822	regulation of adaptive immune response based on somatic recombination of immune receptors built from immunoglobulin superfamily domains	27/1081	168/18723	1.25565e-06	7.03698e-05	5.59769e-05	IL4I1/FCGR2B/IL27/LILRB4/CD274/HLA-A/RSAD2/NECTIN2/CD40/IL1B/ZC3H12A/TRAF2/MALT1/MEF2C/CD1D/HLA-B/MSH2/HLA-F/HAVCR2/DENND1B/HLA-E/RIPK2/RIF1/MLH1/THOC1/HSPD1/NCKAP1L	27
GO:1903405	protein localization to nuclear body	7/1081	12/18723	1.28597e-06	7.05674e-05	5.61341e-05	CCT5/CCT2/CCT7/TCP1/CCT6A/DKC1/CCT3	7
GO:1904867	protein localization to Cajal body	7/1081	12/18723	1.28597e-06	7.05674e-05	5.61341e-05	CCT5/CCT2/CCT7/TCP1/CCT6A/DKC1/CCT3	7
GO:1903320	regulation of protein modification by small protein conjugation or removal	34/1081	242/18723	1.4032e-06	7.61289e-05	6.05581e-05	EGR1/SIAH2/BIRC3/UBE2S/HSPA5/ZC3H12A/LRRK2/PHF23/NSMCE3/TGFBR1/MALT1/N4BP1/OTUD4/NMI/GTPBP4/HSP90AA1/UBA2/PARP10/SAE1/AIMP2/HSP90AB1/DERL1/TANK/CUL3/RIPK2/CDK9/MYCBP2/CDK5RAP3/GNL3/UFL1/HDAC3/SART3/VCP/UBQLN1	34
GO:0071166	ribonucleoprotein complex localization	17/1081	77/18723	1.41622e-06	7.61289e-05	6.05581e-05	ALYREF/AKAP8L/DDX39A/ABCE1/NUP88/DDX39B/HNRNPA2B1/RAE1/NUP93/NCBP1/NUP85/XPO1/XPOT/NUP155/THOC1/PCID2/NSUN2	17
GO:0002224	toll-like receptor signaling pathway	22/1081	121/18723	1.46601e-06	7.80097e-05	6.20542e-05	CYBA/BIRC3/TLR2/IRF1/TRAF3/RSAD2/CD40/CD14/RFTN1/CD300A/UNC93B1/OTUD4/IFI35/NMI/HAVCR2/EPG5/RIPK2/TLR1/PIK3AP1/AP3B1/HSPD1/IRAK1	22
GO:0016032	viral process	49/1081	415/18723	1.55923e-06	8.20274e-05	6.52502e-05	IFITM1/CCL3/ISG20/CCL4/ICAM1/STAT1/ITGB7/CXCR4/IFIH1/SNF8/RSAD2/NECTIN2/IFITM3/ZC3H12A/GSN/IGF2R/N4BP1/USF1/PARP9/SLC3A2/NPC1/APOBEC3G/CIITA/STOM/IFI16/CHMP4B/PARP10/SLC1A5/GSK3B/HSPA8/TP53/HSP90AB1/CTSB/CFL1/PPARA/CD86/PPIB/DDB1/DYNLT1/HTATSF1/ATG7/HDAC1/NUCKS1/DHX9/CHMP4A/PML/MOGS/VCP/PTBP1	49
GO:0002460	adaptive immune response based on somatic recombination of immune receptors built from immunoglobulin superfamily domains	44/1081	356/18723	1.57266e-06	8.20274e-05	6.52502e-05	IL4I1/FCGR2B/IL18BP/ICAM1/NFKB2/BCL3/IL27/SEMA4A/LILRB4/CD274/HLA-A/RSAD2/RELB/IL6R/NECTIN2/CD40/BATF/IL1B/ZC3H12A/TRAF2/RFTN1/MALT1/MEF2C/CD1D/HLA-B/MSH2/HLA-F/SERPING1/PRKCD/HAVCR2/NBN/DENND1B/HLA-E/RAB27A/HLA-DMB/TCIRG1/BTN3A3/RIPK2/RIF1/MLH1/THOC1/C1QBP/HSPD1/NCKAP1L	44
GO:0051054	positive regulation of DNA metabolic process	30/1081	201/18723	1.63516e-06	8.4451e-05	6.71781e-05	CD40/PARP9/MSH2/OTUD4/CCT5/PCNA/PRKCD/CCT2/NBN/HSP90AA1/DHX36/DDX39B/HNRNPA2B1/HSP90AB1/NAF1/CCT7/TCP1/CCT6A/XRCC5/GNL3/BAX/RIF1/MLH1/DKC1/MMS19/FUS/DHX9/HNRNPD/PML/CCT3	30
GO:1900182	positive regulation of protein localization to nucleus	18/1081	87/18723	1.91025e-06	9.77009e-05	7.7718e-05	PIK3R1/ZC3H12A/BAG3/PARP9/CCT5/PRKCD/JAK2/CCT2/HSP90AB1/CCT7/TCP1/CCT6A/CDK5RAP3/MAPK14/DKC1/HDAC3/DMAP1/CCT3	18
GO:0034250	positive regulation of cellular amide metabolic process	26/1081	162/18723	2.01802e-06	0.00010222	8.13131e-05	BCL3/EIF4A3/PTAFR/EIF2B5/EIF5A/RCC1L/POLR2G/PRKCD/KHDRBS1/CDC123/DHX36/DDX39B/GSAP/PKM/METTL3/NAT10/AGO2/GUF1/TRUB2/C1QBP/CDK4/DHX9/HNRNPD/DNAJC3/NSUN5/NFE2L2	26
GO:0034655	nucleobase-containing compound catabolic process	48/1081	407/18723	2.05563e-06	0.000103134	8.20396e-05	ISG20/TYMP/ENTPD1/ZC3H12A/TRAF2/MLYCD/EIF4A3/DNPH1/GSPT1/PDE7A/FEN1/NUDT9/XRN1/APOBEC3G/POLR2G/PRKCD/SMG9/MAGOHB/IKBKE/DHX36/SYNCRIP/RNASEH2A/AIFM1/EXOSC9/NAF1/METTL3/NCBP1/AGO2/EDC4/EXOSC7/HNRNPM/BAX/MOV10/MLH1/MAPK14/DKC1/NUDT3/FUS/PCID2/OGG1/DHX9/HNRNPD/LRPPRC/NSUN2/CNOT9/DDX49/ZSWIM8/VCP	48
GO:0044242	cellular lipid catabolic process	31/1081	214/18723	2.10881e-06	0.000104804	8.33681e-05	PLA2G7/PLA2G4C/GLA/MLYCD/ECI1/PCCB/HSD17B4/AKR1C3/PRKCD/LPIN2/MFSD2A/ACAD10/ACAA2/GBA/ACOX3/HACL1/AOAH/ILVBL/ETFA/GCDH/NEU1/PPARA/PCK2/ECHS1/SGPL1/ABHD12/ABHD16A/MCEE/HADHB/HSD17B10/NAGA	31
GO:0045824	negative regulation of innate immune response	16/1081	71/18723	2.15595e-06	0.000106146	8.44354e-05	SLAMF8/NLRC5/HLA-A/STAT2/HLA-B/HLA-F/SERPING1/DHX58/NMI/HAVCR2/TRAFD1/IFI16/PARP14/HLA-E/METTL3/DUSP10	16
GO:0038061	NIK/NF-kappaB signaling	24/1081	143/18723	2.20507e-06	0.000107559	8.55594e-05	CHI3L1/NFKB2/BCL3/BIRC3/TLR2/RELB/CD14/IL1B/ZC3H12A/TRAF2/CALR/PPP4C/MALT1/IFI35/NMI/TERF2IP/HAVCR2/TNFRSF10A/LIMS1/IKBKE/ZFP91/CD86/CYLD/IRAK1	24
GO:0050777	negative regulation of immune response	29/1081	194/18723	2.35011e-06	0.000113581	9.03504e-05	IL4I1/FCGR2B/FGL2/SLAMF8/LILRB4/NLRC5/HLA-A/STAT2/ZC3H12A/CD300A/RHBDF2/SAMSN1/HLA-B/HLA-F/SERPING1/DHX58/NMI/HAVCR2/TRAFD1/IFI16/PARP14/HLA-E/METTL3/PSMB4/DUSP10/MAPK14/THOC1/C1QBP/NCKAP1L	29
GO:2000278	regulation of DNA biosynthetic process	20/1081	106/18723	2.39927e-06	0.000114903	9.14017e-05	XRN1/TFDP1/CCT5/PCNA/CCT2/HSP90AA1/DDX39B/HNRNPA2B1/TP53/HSP90AB1/NAF1/CCT7/NAT10/TCP1/CCT6A/XRCC5/DKC1/HNRNPD/TERF1/CCT3	20
GO:0035967	cellular response to topologically incorrect protein	21/1081	116/18723	2.71352e-06	0.000128782	0.000102442	HSPA5/PIK3R1/XBP1/BAG3/TBL2/HSPA9/FICD/SDF2L1/TM7SF3/EIF2S1/HSPA8/DERL1/CUL3/BAG6/CDK5RAP3/UFL1/BAX/UGGT1/HSPD1/VCP/NFE2L2	21
GO:1903557	positive regulation of tumor necrosis factor superfamily cytokine production	20/1081	107/18723	2.79294e-06	0.000131368	0.000104499	CCL3/CYBA/TLR2/IFIH1/PIK3R1/CD14/LRRK2/IL1A/PTAFR/CYBB/TMEM106A/JAK2/HAVCR2/HLA-E/CD86/RIPK2/TLR1/HDAC1/DHX9/HSPD1	20
GO:0006734	NADH metabolic process	10/1081	29/18723	2.88366e-06	0.000134435	0.000106939	PFKP/ENO1/MDH1/FOXK1/TP53/PCK2/HK3/IDH3B/PFKL/VCP	10
GO:0045727	positive regulation of translation	23/1081	136/18723	3.12047e-06	0.000144199	0.000114705	BCL3/EIF4A3/PTAFR/EIF2B5/EIF5A/RCC1L/POLR2G/KHDRBS1/CDC123/DHX36/DDX39B/PKM/METTL3/NAT10/AGO2/GUF1/TRUB2/C1QBP/CDK4/DHX9/HNRNPD/DNAJC3/NSUN5	23
GO:0044270	cellular nitrogen compound catabolic process	51/1081	451/18723	3.41049e-06	0.00015623	0.000124276	ISG20/IL4I1/TYMP/ENTPD1/ZC3H12A/TRAF2/MLYCD/EIF4A3/DNPH1/GSPT1/PDE7A/FEN1/NUDT9/XRN1/APOBEC3G/POLR2G/PRKCD/SMG9/MAGOHB/IKBKE/DHX36/SYNCRIP/RNASEH2A/TET3/AIFM1/KYNU/EXOSC9/NAF1/METTL3/NCBP1/AGO2/EDC4/EXOSC7/HNRNPM/BAX/MOV10/MLH1/MAPK14/DKC1/NUDT3/FUS/PCID2/OGG1/DHX9/HNRNPD/LRPPRC/NSUN2/CNOT9/DDX49/ZSWIM8/VCP	51
GO:0002456	T cell mediated immunity	20/1081	109/18723	3.76085e-06	0.000170794	0.000135862	IL4I1/FCGR2B/ICAM1/LILRB4/HLA-A/RSAD2/NECTIN2/IL1B/TRAF2/RFTN1/MALT1/CD1D/HLA-B/HLA-F/DENND1B/HLA-E/RAB27A/BTN3A3/HSPD1/NCKAP1L	20
GO:0009062	fatty acid catabolic process	19/1081	100/18723	3.82566e-06	0.000172253	0.000137022	MLYCD/ECI1/PCCB/HSD17B4/LPIN2/MFSD2A/ACAD10/ACAA2/ACOX3/HACL1/ILVBL/ETFA/GCDH/PPARA/PCK2/ECHS1/MCEE/HADHB/HSD17B10	19
GO:0019674	NAD metabolic process	10/1081	30/18723	4.10233e-06	0.000183145	0.000145686	CD38/PFKP/NADK/ENO1/MDH1/FOXK1/TP53/PCK2/HK3/PFKL	10
GO:0046651	lymphocyte proliferation	37/1081	288/18723	4.27647e-06	0.000189315	0.000150594	IL4I1/FCGR2B/CD38/CORO1A/IL27/CD180/CEBPB/SDC4/LILRB4/CD274/HLA-A/IRF1/VAV3/CD40/PSMB10/IL1B/IL1A/CD300A/MALT1/MEF2C/CD1D/PRKCD/BTN2A2/RASAL3/HAVCR2/HLA-E/TP53/HLA-DMB/IL15/CD86/CTPS1/RIPK2/BAX/TBK1/HSPD1/NCSTN/NCKAP1L	37
GO:0006401	RNA catabolic process	36/1081	278/18723	4.78595e-06	0.000206266	0.000164078	ISG20/ZC3H12A/TRAF2/EIF4A3/GSPT1/FEN1/XRN1/POLR2G/PRKCD/SMG9/MAGOHB/IKBKE/DHX36/SYNCRIP/RNASEH2A/EXOSC9/NAF1/METTL3/NCBP1/AGO2/EDC4/EXOSC7/HNRNPM/MOV10/MLH1/MAPK14/DKC1/FUS/PCID2/DHX9/HNRNPD/LRPPRC/NSUN2/CNOT9/DDX49/ZSWIM8	36
GO:1904358	positive regulation of telomere maintenance via telomere lengthening	11/1081	37/18723	4.8072e-06	0.000206266	0.000164078	CCT5/CCT2/DHX36/HNRNPA2B1/NAF1/CCT7/TCP1/CCT6A/XRCC5/DKC1/CCT3	11
GO:0006406	mRNA export from nucleus	14/1081	59/18723	4.85275e-06	0.000206266	0.000164078	ALYREF/AKAP8L/DDX39A/NUP88/DDX39B/HNRNPA2B1/RAE1/NUP93/NCBP1/NUP85/NUP155/THOC1/PCID2/NSUN2	14
GO:0071427	mRNA-containing ribonucleoprotein complex export from nucleus	14/1081	59/18723	4.85275e-06	0.000206266	0.000164078	ALYREF/AKAP8L/DDX39A/NUP88/DDX39B/HNRNPA2B1/RAE1/NUP93/NCBP1/NUP85/NUP155/THOC1/PCID2/NSUN2	14
GO:0071897	DNA biosynthetic process	27/1081	180/18723	4.85515e-06	0.000206266	0.000164078	XRN1/TFDP1/CCT5/PCNA/TERF2IP/CCT2/HSP90AA1/PARP10/POLD1/DDX39B/HNRNPA2B1/TP53/HSP90AB1/NAF1/CCT7/NAT10/TCP1/CCT6A/XRCC5/DKC1/RPA1/GAR1/HNRNPD/WRNIP1/TERF1/VCP/CCT3	27
GO:1990173	protein localization to nucleoplasm	7/1081	14/18723	5.02933e-06	0.000211956	0.000168604	CCT5/CCT2/CCT7/TCP1/CCT6A/DKC1/CCT3	7
GO:0032943	mononuclear cell proliferation	37/1081	291/18723	5.44803e-06	0.00022778	0.000181192	IL4I1/FCGR2B/CD38/CORO1A/IL27/CD180/CEBPB/SDC4/LILRB4/CD274/HLA-A/IRF1/VAV3/CD40/PSMB10/IL1B/IL1A/CD300A/MALT1/MEF2C/CD1D/PRKCD/BTN2A2/RASAL3/HAVCR2/HLA-E/TP53/HLA-DMB/IL15/CD86/CTPS1/RIPK2/BAX/TBK1/HSPD1/NCSTN/NCKAP1L	37
GO:0045089	positive regulation of innate immune response	22/1081	131/18723	5.71291e-06	0.000236973	0.000188505	GBP5/AIM2/NLRC5/FPR2/NECTIN2/PARP9/CD1D/CGAS/HLA-F/IFI35/NMI/HAVCR2/IFI16/HSP90AA1/IKBKE/HLA-E/SFPQ/XRCC6/RBM14/XRCC5/TBK1/DHX9	22
GO:0032760	positive regulation of tumor necrosis factor production	19/1081	103/18723	6.02325e-06	0.000247894	0.000197192	CCL3/CYBA/TLR2/IFIH1/PIK3R1/CD14/LRRK2/IL1A/PTAFR/CYBB/TMEM106A/JAK2/HAVCR2/HLA-E/RIPK2/TLR1/HDAC1/DHX9/HSPD1	19
GO:0002253	activation of immune response	44/1081	375/18723	6.20063e-06	0.000253216	0.000201425	FCGR2B/CD38/GBP1/CFB/AIM2/KCNN4/FPR1/LILRB4/FPR3/HLA-A/FPR2/VAV3/NECTIN2/IL1B/ZC3H12A/RFTN1/CD300A/MALT1/EIF2B5/MEF2C/CGAS/SERPING1/PRKCD/BTN2A2/BLNK/IFI16/KHDRBS1/HSP90AA1/DENND1B/PIK3CD/SFPQ/XRCC6/RBM14/BTN3A3/RIPK2/EIF2B2/BAG6/XRCC5/BAX/TBK1/RNF31/C1QBP/NCKAP1L/DUSP3	44
GO:0009396	folic acid-containing compound biosynthetic process	6/1081	10/18723	6.27589e-06	0.000254318	0.000202302	GCH1/DHFR/GART/MTHFD1/FPGS/ATIC	6
GO:0010506	regulation of autophagy	39/1081	317/18723	6.79245e-06	0.00027315	0.000217282	TFEB/SNCA/ATP6V1B2/ZC3H12A/LRRK2/PHF23/BAG3/TRIM65/RRAGC/SREBF1/ATP6V1A/FOXK1/NPC1/ATP6V0D1/IFI16/DRAM1/GBA/CHMP4B/MEFV/KLHL22/ATP6V1H/GSK3B/TP53/ATP6V1C1/GPR137/CISD1/RIPK2/VPS35/SCFD1/ATP6V0A1/UFL1/ATG7/TBK1/RMC1/ATP6V1E1/DNM1L/CHMP4A/VPS13C/UBQLN1	39
GO:0070661	leukocyte proliferation	39/1081	318/18723	7.32166e-06	0.000292034	0.000232304	IL4I1/FCGR2B/CD38/CORO1A/IL27/CD180/CEBPB/SDC4/LILRB4/CD274/HLA-A/IRF1/VAV3/CD40/PSMB10/IL1B/IL1A/CD300A/MALT1/MEF2C/CD1D/PRKCD/BTN2A2/RASAL3/HAVCR2/GBA/HLA-E/TP53/HLA-DMB/TCIRG1/IL15/CD86/CTPS1/RIPK2/BAX/TBK1/HSPD1/NCSTN/NCKAP1L	39
GO:1904356	regulation of telomere maintenance via telomere lengthening	14/1081	61/18723	7.37291e-06	0.000292034	0.000232304	XRN1/CCT5/CCT2/DHX36/HNRNPA2B1/NAF1/CCT7/NAT10/TCP1/CCT6A/XRCC5/DKC1/TERF1/CCT3	14
GO:0001666	response to hypoxia	38/1081	307/18723	7.7052e-06	0.000302918	0.000240962	EGR1/CD38/ICAM1/SOD2/CYBA/CXCR4/TLR2/MMP14/KCNMB1/ENO1/HSP90B1/USF1/CYBB/TBL2/PLAU/SLC11A2/PGK1/MTHFR/ACAA2/LIMD1/HYOU1/CFLAR/ITPR2/TP53/PPARA/SRF/PDK3/SLC8A1/SCFD1/HIF1AN/MDM4/DNM1L/PML/ADSL/HSPD1/IRAK1/NFE2L2/UBQLN1	38
GO:1901214	regulation of neuron death	39/1081	319/18723	7.88868e-06	0.000307834	0.000244872	CCL3/EGR1/TRPM2/FCGR2B/CORO1A/SOD2/CEBPB/SNCA/CTSZ/TRAF2/LRRK2/TP53BP2/NAIP/DNAJC5/MEF2C/MSH2/HLA-F/GCLM/JAK2/SLC23A2/GBA/CHMP4B/HYOU1/AIMP2/ITGB2/AIFM1/EIF2S1/GSK3B/TP53/HSP90AB1/PPARA/CASP9/VPS35/BAX/ATG7/TBK1/HDAC1/CHMP4A/HSPD1	39
GO:0022900	electron transport chain	26/1081	175/18723	8.62696e-06	0.000334168	0.00026582	CYBA/AIFM2/SNCA/NCF1/CYBB/NDUFS1/NDUFS2/GBA/ME2/UQCRC1/NDUFAF1/ETFA/NDUFA9/CYC1/AKR1A1/SDHB/SDHD/GHITM/COA6/CIAPIN1/IDH3B/NDUFA8/NDUFB3/MYBBP1A/NDUFS3/SLC25A13	26
GO:0046824	positive regulation of nucleocytoplasmic transport	14/1081	62/18723	9.02221e-06	0.000346927	0.000275969	CAMK1/PIK3R1/IL1B/ZC3H12A/BAG3/PRKCD/JAK2/KHDRBS1/GSK3B/HSP90AB1/MAPK14/HDAC3/DMAP1/DHX9	14
GO:0019439	aromatic compound catabolic process	51/1081	467/18723	9.15194e-06	0.000349365	0.000277909	ISG20/IL4I1/TYMP/ENTPD1/ZC3H12A/TRAF2/MLYCD/EIF4A3/DNPH1/GSPT1/PDE7A/FEN1/NUDT9/XRN1/APOBEC3G/POLR2G/PRKCD/SMG9/MAGOHB/IKBKE/DHX36/SYNCRIP/RNASEH2A/TET3/AIFM1/KYNU/EXOSC9/NAF1/METTL3/NCBP1/AGO2/EDC4/EXOSC7/HNRNPM/BAX/MOV10/MLH1/MAPK14/DKC1/NUDT3/FUS/PCID2/OGG1/DHX9/HNRNPD/LRPPRC/NSUN2/CNOT9/DDX49/ZSWIM8/VCP	51
GO:0006606	protein import into nucleus	24/1081	155/18723	9.28759e-06	0.000349959	0.000278381	BCL3/PIK3R1/ZC3H12A/LRRK2/BAG3/NUP62/PRKCD/JAK2/TNPO1/NUP88/IPO4/CSE1L/NUP93/TP53/IPO9/HSP90AB1/NUP85/KPNB1/MAPK14/NUP155/HDAC3/SEC13/DMAP1/PML	24
GO:0046822	regulation of nucleocytoplasmic transport	19/1081	106/18723	9.30035e-06	0.000349959	0.000278381	CAMK1/PIK3R1/IL1B/ZC3H12A/BAG3/NUP62/AKAP8L/PRKCD/JAK2/KHDRBS1/GSK3B/HSP90AB1/XPO1/MAPK14/RBM4/HDAC3/DMAP1/DHX9/NSUN2	19
GO:0036293	response to decreased oxygen levels	39/1081	322/18723	9.84157e-06	0.000367698	0.000292492	EGR1/CD38/ICAM1/SOD2/CYBA/CXCR4/TLR2/MMP14/KCNMB1/ENO1/HSP90B1/USF1/CYBB/TBL2/PLAU/SLC11A2/PGK1/MTHFR/ACAA2/LIMD1/HYOU1/CFLAR/ITPR2/AIFM1/TP53/PPARA/SRF/PDK3/SLC8A1/SCFD1/HIF1AN/MDM4/DNM1L/PML/ADSL/HSPD1/IRAK1/NFE2L2/UBQLN1	39
GO:0034612	response to tumor necrosis factor	33/1081	253/18723	1.00899e-05	0.000374321	0.00029776	CHI3L1/CCL3/GCH1/CCL4/GBP1/IL18BP/AIM2/ICAM1/STAT1/CYBA/BIRC3/TRAF3/CD40/CD14/GBP2/NFKB1/ZC3H12A/SPPL2A/TRAF2/EIF5A/NUB1/JAK2/LIMS1/GBA/OTULIN/TP53/PCK2/TANK/MAPK14/HDAC1/DHX9/CYLD/NFE2L2	33
GO:1900180	regulation of protein localization to nucleus	22/1081	136/18723	1.0634e-05	0.000389076	0.000309497	LILRB4/PIK3R1/ZC3H12A/BAG3/PARP9/NUP62/CCT5/PRKCD/JAK2/CCT2/GSK3B/HSP90AB1/CCT7/TCP1/CCT6A/CDK5RAP3/MAPK14/DKC1/HDAC3/DMAP1/BYSL/CCT3	22
GO:0008637	apoptotic mitochondrial changes	19/1081	107/18723	1.07054e-05	0.000389076	0.000309497	SOD2/AIFM2/TNFSF10/IFIT2/PPIF/TMEM102/NDUFS1/NMT1/GCLM/ACAA2/GSK3B/TP53/GHITM/VPS35/CCAR2/BAX/ATG3/DNM1L/HSPD1	19
GO:0007159	leukocyte cell-cell adhesion	43/1081	371/18723	1.07159e-05	0.000389076	0.000309497	IL4I1/FCGR2B/FGL2/ICAM1/CORO1A/SLC39A8/ITGB7/CEBPB/SDC4/LILRB4/CD274/HLA-A/IRF1/IL1B/ZC3H12A/RHOH/IL1A/CD300A/XBP1/MALT1/PTAFR/CD1D/S100A9/FUT4/BTN2A2/RASAL3/HAVCR2/HSPH1/HLA-E/ITGB2/HLA-DMB/IL15/PPARA/CD86/FERMT3/RIPK2/DUSP10/MIA3/AP3B1/HSPD1/IRAK1/NCKAP1L/DUSP3	43
GO:0006891	intra-Golgi vesicle-mediated transport	10/1081	33/18723	1.0783e-05	0.000389076	0.000309497	COPG1/COPB2/NAPA/COPB1/COG8/COPZ1/COPE/NSF/COG2/GOSR1	10
GO:1901998	toxin transport	11/1081	40/18723	1.10782e-05	0.000397005	0.000315805	CD274/HSPA5/COPB2/CCT5/TRIP4/CCT2/CCT7/TCP1/SCFD1/ATP6V0A1/CCT3	11
GO:2000377	regulation of reactive oxygen species metabolic process	24/1081	157/18723	1.16019e-05	0.000412966	0.000328501	GCH1/SOD2/CYBA/FPR2/SNCA/PRCP/SLC25A33/DHFR/ZC3H12A/AKR1C3/STK17A/PRKCD/CFLAR/RAB27A/ITGB2/TP53/PPARA/DCXR/PDK3/MAPK14/CBR1/HSPD1/GRB2/NFE2L2	24
GO:0006753	nucleoside phosphate metabolic process	53/1081	497/18723	1.2095e-05	0.000427629	0.000340165	TYMP/GIMAP7/PFKP/SNCA/ATP5F1B/NADK/ENTPD1/MLYCD/LRRK2/PANK2/PAICS/ENO1/PARP9/DNPH1/PDE7A/NUDT9/HSD17B4/ATP5F1A/ATP6V1A/FOXK1/GART/PGK1/IDH2/PANK4/PARP10/RRM1/P2RX7/MTHFD1/ACOT9/GCDH/KYNU/PPARA/PKM/CTPS1/UMPS/AK2/PDHA1/HK3/MCEE/PDK3/NME1/DLAT/NUDT3/OGG1/ACSL5/SLC25A13/ADSL/ATIC/BPNT1/PFKL/VCP/GMPS/ADPGK	53
GO:0002832	negative regulation of response to biotic stimulus	19/1081	108/18723	1.22982e-05	0.000431911	0.000343572	IL4I1/FGL2/SLAMF8/NLRC5/HLA-A/STAT2/HLA-B/HLA-F/SERPING1/DHX58/NMI/HAVCR2/TRAFD1/IFI16/PARP14/HLA-E/METTL3/DUSP10/C1QBP	19
GO:0060333	interferon-gamma-mediated signaling pathway	9/1081	27/18723	1.25425e-05	0.000437574	0.000348076	STAT1/NLRC5/IRF1/PARP9/NMI/JAK2/PARP14/TP53/HSP90AB1	9
GO:0002274	myeloid leukocyte activation	30/1081	223/18723	1.37466e-05	0.000476428	0.000378983	CCL3/FCGR2B/LILRB4/TLR2/FPR2/SNCA/RELB/NECTIN2/BATF/ZC3H12A/RHOH/LRRK2/CD300A/SUCNR1/PTAFR/SYT11/IFI35/TMEM106A/PRKCD/NMI/JAK2/HAVCR2/PIK3CD/ITGB2/IL15/TLR1/SNAP23/FES/JMJD6/HSPD1	30
GO:0030217	T cell differentiation	33/1081	257/18723	1.40435e-05	0.000483536	0.000384638	EGR1/IL4I1/FGL2/BCL3/IL27/SEMA4A/LILRB4/IRF1/RSAD2/RELB/IL6R/BATF/IL1B/ZC3H12A/RHOH/IL1A/XBP1/MALT1/CD1D/RABL3/GBA/PIK3CD/TP53/TCIRG1/IL15/CD86/METTL3/SRF/RIPK2/DUSP10/AP3B1/JMJD6/NCKAP1L	33
GO:0051170	import into nucleus	24/1081	159/18723	1.44273e-05	0.000489296	0.000389219	BCL3/PIK3R1/ZC3H12A/LRRK2/BAG3/NUP62/PRKCD/JAK2/TNPO1/NUP88/IPO4/CSE1L/NUP93/TP53/IPO9/HSP90AB1/NUP85/KPNB1/MAPK14/NUP155/HDAC3/SEC13/DMAP1/PML	24
GO:0031668	cellular response to extracellular stimulus	32/1081	246/18723	1.44619e-05	0.000489296	0.000389219	ICAM1/TFEB/HSPA5/ZC3H12A/LRRK2/PIM1/XBP1/USF1/RRAGC/TBL2/SREBF1/AKR1C3/GSDMD/MFSD2A/IFI16/GBA/AIFM1/EIF2S1/SIPA1/HSPA8/TP53/IL15/PPARA/SRF/TRIM24/ASGR1/ATG7/VPS41/MYBBP1A/FES/DNM1L/NFE2L2	32
GO:0019320	hexose catabolic process	10/1081	34/18723	1.44894e-05	0.000489296	0.000389219	PFKP/GALM/ENO1/FOXK1/FUT4/GLB1/GALE/TP53/HK3/PFKL	10
GO:0050821	protein stabilization	27/1081	191/18723	1.48251e-05	0.000497443	0.0003957	PLPP3/PIK3R1/PIM1/ATP1B3/CALR/BAG3/RABL3/CCT5/PRKCD/CCT2/GTPBP4/HSP90AA1/TP53/HSP90AB1/CDK7/CCT7/PPIB/BAG6/TCP1/CCT6A/NAA15/MDM4/COG7/SUGT1/HSPD1/STK4/CCT3	27
GO:0031348	negative regulation of defense response	33/1081	258/18723	1.52318e-05	0.000507854	0.000403982	FCGR2B/SIGLEC10/FGL2/SLAMF8/NLRC5/HLA-A/FPR2/NFKB1/STAT2/RHBDF2/HLA-B/SYT11/HLA-F/SERPING1/DHX58/PRKCD/NMI/HAVCR2/TRAFD1/IFI16/GBA/PARP14/MEFV/HLA-E/AOAH/OTULIN/PPARA/METTL3/PSMB4/DUSP10/VPS35/MAPK14/C1QBP	33
GO:0009117	nucleotide metabolic process	52/1081	489/18723	1.57681e-05	0.000522431	0.000415578	TYMP/GIMAP7/PFKP/SNCA/ATP5F1B/NADK/MLYCD/LRRK2/PANK2/PAICS/ENO1/PARP9/DNPH1/PDE7A/NUDT9/HSD17B4/ATP5F1A/ATP6V1A/FOXK1/GART/PGK1/IDH2/PANK4/PARP10/RRM1/P2RX7/MTHFD1/ACOT9/GCDH/KYNU/PPARA/PKM/CTPS1/UMPS/AK2/PDHA1/HK3/MCEE/PDK3/NME1/DLAT/NUDT3/OGG1/ACSL5/SLC25A13/ADSL/ATIC/BPNT1/PFKL/VCP/GMPS/ADPGK	52
GO:0032607	interferon-alpha production	9/1081	28/18723	1.754e-05	0.000573917	0.000456533	STAT1/IFIH1/NMI/HAVCR2/DHX36/RIPK2/TBK1/DHX9/HSPD1	9
GO:0032647	regulation of interferon-alpha production	9/1081	28/18723	1.754e-05	0.000573917	0.000456533	STAT1/IFIH1/NMI/HAVCR2/DHX36/RIPK2/TBK1/DHX9/HSPD1	9
GO:0031669	cellular response to nutrient levels	29/1081	215/18723	1.80808e-05	0.000587961	0.000467704	ICAM1/TFEB/HSPA5/ZC3H12A/LRRK2/PIM1/XBP1/USF1/RRAGC/TBL2/SREBF1/AKR1C3/MFSD2A/IFI16/GBA/AIFM1/EIF2S1/HSPA8/TP53/IL15/PPARA/SRF/TRIM24/ATG7/VPS41/MYBBP1A/FES/DNM1L/NFE2L2	29
GO:1904951	positive regulation of establishment of protein localization	38/1081	319/18723	1.86037e-05	0.000601253	0.000478278	TRPM2/CD38/KCNN4/TLR2/CAMK1/PIK3R1/IL1B/NADK/ZC3H12A/IL1A/EDEM1/SAR1A/BAG3/CEP135/CCT5/NMT1/PRKCD/JAK2/CCT2/STOM/SAE1/ITGB2/TM7SF3/RUFY3/GSK3B/VPS11/HSP90AB1/CCT7/PCK2/TCP1/CCT6A/RNF31/MAPK14/DKC1/HDAC3/DMAP1/DNM1L/CCT3	38
GO:1901136	carbohydrate derivative catabolic process	25/1081	172/18723	1.87626e-05	0.00060269	0.000479421	CHI3L1/TYMP/FBXO6/GNPDA1/RENBP/GLA/ALDH1A1/MLYCD/EDEM1/DNPH1/NAGK/PDE7A/NUDT9/APOBEC3G/PRKCD/AMDHD2/NAGLU/GBA/GLB1/AOAH/PGM2/NEU1/NAGA/NUDT3/OGG1	25
GO:0006520	cellular amino acid metabolic process	35/1081	284/18723	1.91103e-05	0.000610139	0.000485346	IL4I1/SLC39A8/ODC1/DHFR/ACY1/ALDH1A1/SDSL/GART/MTHFR/GCLM/GOT1/SERINC5/SEPHS2/ILVBL/FARSA/DARS2/BCKDHA/PEPD/MTHFD1/GCDH/KYNU/LRRC47/CTPS1/ECHS1/CARS2/GATB/ENOSF1/SEPHS1/PLOD3/HSD17B10/NARS2/TARS2/FPGS/SLC25A13/GMPS	35
GO:0048193	Golgi vesicle transport	36/1081	296/18723	1.95191e-05	0.000619438	0.000492743	VAMP5/PLPP3/LRRK2/COPG1/SAR1A/COPB2/SEC23B/NAPA/SNX8/HYOU1/COPB1/TAPBP/CCDC93/TRAPPC4/CUL3/COG8/COPZ1/RAB14/COPE/EXOC6/SCFD1/NSF/SEC13/MIA3/SNAP23/SNX1/COG7/VPS35L/LMAN2/ZW10/COG2/SCAMP3/GOSR1/VCP/VPS13C/SEC23IP	36
GO:0006417	regulation of translation	50/1081	468/18723	2.01933e-05	0.000636882	0.00050662	BCL3/RGS2/DHFR/ZC3H12A/CALR/EIF4A3/PTAFR/EIF2B5/EIF5A/RCC1L/GSPT1/XRN1/MTG1/POLR2G/TRIP4/ABCE1/TSFM/KHDRBS1/CDC123/DHX36/SYNCRIP/CYFIP1/EIF2S1/DDX39B/EXOSC9/PKM/METTL3/NCBP1/EIF2B2/NAT10/AGO2/GUF1/EXOSC7/TRUB2/MOV10/MLH1/RBM4/OGFOD1/DDX1/LTN1/C1QBP/CDK4/DHX9/HNRNPD/PPP1CA/DNAJC3/LRPPRC/CNOT9/NSUN5/NEMF	50
GO:0030490	maturation of SSU-rRNA	12/1081	50/18723	2.03106e-05	0.000636882	0.00050662	TSR3/UTP3/UTP6/TBL3/NAT10/UTP20/NOL10/NOL11/WDR3/HEATR1/BYSL/BMS1	12
GO:0072329	monocarboxylic acid catabolic process	20/1081	122/18723	2.16304e-05	0.000674254	0.000536347	MLYCD/ECI1/PCCB/HSD17B4/LPIN2/MFSD2A/ACAD10/ACAA2/ACOX3/HACL1/ILVBL/ETFA/GCDH/AKR1A1/PPARA/PCK2/ECHS1/MCEE/HADHB/HSD17B10	20
GO:1901361	organic cyclic compound catabolic process	52/1081	495/18723	2.2016e-05	0.000682238	0.000542698	ISG20/IL4I1/TYMP/ENTPD1/ZC3H12A/TRAF2/MLYCD/EIF4A3/DNPH1/GSPT1/PDE7A/FEN1/NUDT9/XRN1/APOBEC3G/POLR2G/PRKCD/SMG9/MAGOHB/IKBKE/DHX36/SYNCRIP/RNASEH2A/TET3/AIFM1/KYNU/EXOSC9/NAF1/METTL3/NCBP1/AGO2/EDC4/EXOSC7/HNRNPM/BAX/MOV10/MLH1/MAPK14/DKC1/NUDT3/FUS/PCID2/OGG1/DHX9/HNRNPD/LRPPRC/NSUN2/CNOT9/DDX49/ZSWIM8/VCP/NFE2L2	52
GO:0071356	cellular response to tumor necrosis factor	30/1081	229/18723	2.31099e-05	0.000711947	0.000566331	CHI3L1/CCL3/CCL4/GBP1/IL18BP/AIM2/ICAM1/STAT1/CYBA/BIRC3/TRAF3/CD40/GBP2/NFKB1/ZC3H12A/SPPL2A/TRAF2/EIF5A/JAK2/LIMS1/GBA/OTULIN/TP53/PCK2/TANK/MAPK14/HDAC1/DHX9/CYLD/NFE2L2	30
GO:0019885	antigen processing and presentation of endogenous peptide antigen via MHC class I	7/1081	17/18723	2.44439e-05	0.000747237	0.000594403	TAP1/TAP2/HLA-A/HLA-B/HLA-F/HLA-E/TAPBP	7
GO:2000379	positive regulation of reactive oxygen species metabolic process	15/1081	76/18723	2.45391e-05	0.000747237	0.000594403	SOD2/CYBA/FPR2/SNCA/ZC3H12A/AKR1C3/PRKCD/RAB27A/ITGB2/TP53/DCXR/MAPK14/CBR1/GRB2/NFE2L2	15
GO:0002709	regulation of T cell mediated immunity	16/1081	85/18723	2.4733e-05	0.000748812	0.000595656	IL4I1/FCGR2B/LILRB4/HLA-A/RSAD2/NECTIN2/IL1B/TRAF2/MALT1/CD1D/HLA-B/HLA-F/DENND1B/HLA-E/HSPD1/NCKAP1L	16
GO:0061620	glycolytic process through glucose-6-phosphate	6/1081	12/18723	2.49742e-05	0.000751796	0.000598029	PFKP/ENO1/FOXK1/HK3/PFKL/ADPGK	6
GO:1903311	regulation of mRNA metabolic process	35/1081	288/18723	2.57574e-05	0.000769644	0.000612227	ZC3H12A/TRAF2/SRSF9/PRPF19/POLR2G/PRKCD/HNRNPL/DAZAP1/KHDRBS1/IKBKE/DHX36/SYNCRIP/HSPA8/PUF60/EXOSC9/METTL3/NCBP1/CDK9/AGO2/EXOSC7/SRSF7/HNRNPM/RBM42/SF3B4/MOV10/MLH1/MAPK14/RBM4/C1QBP/FUS/PCID2/DHX9/HNRNPD/JMJD6/PTBP1	35
GO:0071478	cellular response to radiation	26/1081	186/18723	2.58593e-05	0.000769644	0.000612227	EGR1/CYBA/HSPA5/PIK3R1/NSMCE3/N4BP1/PCNA/NMT1/PRKCD/IFI16/DHX36/POLD1/EIF2S1/XRCC6/TMEM109/TP53/ACTR5/METTL3/TANK/CASP9/XRCC5/DDB1/BAX/MAPK14/NUCKS1/GRB2	26
GO:1903037	regulation of leukocyte cell-cell adhesion	39/1081	336/18723	2.62995e-05	0.000778347	0.00061915	IL4I1/FCGR2B/FGL2/ICAM1/CORO1A/CEBPB/SDC4/LILRB4/CD274/HLA-A/IRF1/IL1B/ZC3H12A/RHOH/IL1A/CD300A/XBP1/MALT1/PTAFR/CD1D/FUT4/BTN2A2/RASAL3/HAVCR2/HSPH1/HLA-E/ITGB2/HLA-DMB/IL15/PPARA/CD86/RIPK2/DUSP10/MIA3/AP3B1/HSPD1/IRAK1/NCKAP1L/DUSP3	39
GO:0009259	ribonucleotide metabolic process	43/1081	385/18723	2.65304e-05	0.000780794	0.000621097	GIMAP7/PFKP/SNCA/ATP5F1B/MLYCD/LRRK2/PANK2/PAICS/ENO1/PDE7A/NUDT9/HSD17B4/ATP5F1A/ATP6V1A/FOXK1/GART/PGK1/PANK4/P2RX7/ACOT9/GCDH/KYNU/PPARA/PKM/CTPS1/UMPS/AK2/PDHA1/HK3/MCEE/PDK3/NME1/DLAT/NUDT3/ACSL5/SLC25A13/ADSL/ATIC/BPNT1/PFKL/VCP/GMPS/ADPGK	43
GO:0002286	T cell activation involved in immune response	19/1081	114/18723	2.71709e-05	0.000795203	0.000632559	FCGR2B/FGL2/ICAM1/BCL3/IL27/SEMA4A/RELB/IL6R/BATF/ZC3H12A/MALT1/APBB1IP/HAVCR2/RAB27A/TP53/HLA-DMB/CD86/RIPK2/NCKAP1L	19
GO:0070997	neuron death	41/1081	361/18723	2.7523e-05	0.000800899	0.000637089	CCL3/EGR1/TRPM2/FCGR2B/CORO1A/SOD2/CEBPB/SNCA/HSPA5/CTSZ/TRAF2/LRRK2/TP53BP2/NAIP/DNAJC5/MEF2C/MSH2/HLA-F/GCLM/JAK2/SLC23A2/GBA/CHMP4B/HYOU1/AIMP2/ITGB2/AIFM1/EIF2S1/GSK3B/TP53/HSP90AB1/PPARA/CASP9/VPS35/BAX/ATG7/TBK1/HDAC1/CHMP4A/HSPD1/NCSTN	41
GO:0009165	nucleotide biosynthetic process	32/1081	254/18723	2.76696e-05	0.000800899	0.000637089	SNCA/ATP5F1B/NADK/MLYCD/PANK2/PAICS/ENO1/PARP9/ATP5F1A/ATP6V1A/GART/IDH2/PANK4/PARP10/RRM1/MTHFD1/GCDH/KYNU/PPARA/CTPS1/UMPS/AK2/PDHA1/PDK3/NME1/DLAT/ACSL5/SLC25A13/ADSL/ATIC/VCP/GMPS	32
GO:0044403	biological process involved in symbiotic interaction	35/1081	290/18723	2.98177e-05	0.000858359	0.000682797	IFITM1/CCL3/CCL4/ICAM1/ITGB7/CXCR4/NECTIN2/ALYREF/IFITM3/ZC3H12A/GSN/IGF2R/SLC3A2/APOL1/NPC1/CIITA/STOM/CHMP4B/SLC1A5/DDX39B/HSPA8/HSP90AB1/CTSB/CFL1/CD86/PPIB/TCP1/DDB1/DYNLT1/ATG7/THOC1/HDAC1/NUCKS1/PML/HSPD1	35
GO:0071453	cellular response to oxygen levels	25/1081	177/18723	3.07681e-05	0.000880904	0.000700731	EGR1/ICAM1/KCNMB1/ENO1/CYBB/TBL2/ATP6V1A/PGK1/ATP6V0D1/NDUFS2/ACAA2/HYOU1/CFLAR/AIFM1/TP53/ATP6AP1/PDK3/SLC8A1/ATG7/HIF1AN/MDM4/DNM1L/IRAK1/NFE2L2/UBQLN1	25
GO:0042098	T cell proliferation	27/1081	199/18723	3.12685e-05	0.000886369	0.000705078	IL4I1/CORO1A/IL27/CEBPB/SDC4/LILRB4/CD274/HLA-A/IRF1/PSMB10/IL1B/IL1A/MALT1/CD1D/BTN2A2/RASAL3/HAVCR2/HLA-E/TP53/HLA-DMB/IL15/CD86/CTPS1/RIPK2/BAX/NCSTN/NCKAP1L	27
GO:0002237	response to molecule of bacterial origin	41/1081	363/18723	3.12955e-05	0.000886369	0.000705078	CXCL9/CCL3/CXCL10/GCH1/FCGR2B/IL18BP/ICAM1/NFKB2/CD180/SOD2/CEBPB/CD274/TLR2/SNCA/CD40/CD14/IL1B/NFKB1/ZC3H12A/IL1A/XBP1/MALT1/PTAFR/MEF2C/S100A9/ATP2A2/JAK2/HAVCR2/CD86/PCK2/CDK19/RIPK2/CASP9/DUSP10/IFNAR1/MAPK14/TLR1/HDAC1/CDK4/HSPD1/IRAK1	41
GO:0046631	alpha-beta T cell activation	23/1081	156/18723	3.17173e-05	0.000893513	0.000710761	BCL3/IL27/SEMA4A/LILRB4/CD274/HLA-A/IRF1/RSAD2/RELB/IL6R/BATF/ZC3H12A/CD300A/MALT1/RASAL3/HSPH1/HLA-E/TCIRG1/IL15/CD86/RIPK2/AP3B1/NCKAP1L	23
GO:0034620	cellular response to unfolded protein	17/1081	96/18723	3.19032e-05	0.000893969	0.000711124	HSPA5/PIK3R1/XBP1/BAG3/TBL2/HSPA9/FICD/TM7SF3/EIF2S1/HSPA8/DERL1/CDK5RAP3/UFL1/BAX/HSPD1/VCP/NFE2L2	17
GO:1901293	nucleoside phosphate biosynthetic process	32/1081	256/18723	3.23571e-05	0.00090189	0.000717425	SNCA/ATP5F1B/NADK/MLYCD/PANK2/PAICS/ENO1/PARP9/ATP5F1A/ATP6V1A/GART/IDH2/PANK4/PARP10/RRM1/MTHFD1/GCDH/KYNU/PPARA/CTPS1/UMPS/AK2/PDHA1/PDK3/NME1/DLAT/ACSL5/SLC25A13/ADSL/ATIC/VCP/GMPS	32
GO:0034605	cellular response to heat	14/1081	69/18723	3.28714e-05	0.000906632	0.000721197	CXCL10/IL1A/BAG3/ATP2A2/HSP90AA1/DHX36/EIF2S1/GSK3B/HSP90AB1/DNAJC7/CLPB/HSPD1/IRAK1/VCP	14
GO:0050688	regulation of defense response to virus	14/1081	69/18723	3.28714e-05	0.000906632	0.000721197	FGL2/AIM2/STAT1/IL27/TRAF3/ZC3H12A/PARP9/CGAS/DHX58/APOBEC3G/HSP90AA1/IL15/C1QBP/DHX9	14
GO:0042116	macrophage activation	18/1081	106/18723	3.39072e-05	0.000930328	0.000740046	CCL3/FCGR2B/TLR2/FPR2/SNCA/ZC3H12A/LRRK2/SUCNR1/SYT11/IFI35/TMEM106A/NMI/JAK2/HAVCR2/ITGB2/TLR1/JMJD6/HSPD1	18
GO:0002443	leukocyte mediated immunity	47/1081	440/18723	3.56666e-05	0.000973533	0.000774414	SLAMF7/CCL3/IL4I1/FCGR2B/ICAM1/CORO1A/BCL3/LILRB4/HLA-A/RSAD2/NECTIN2/CD40/BATF/IL1B/TRAF2/RFTN1/RNF19B/CD300A/MALT1/PTAFR/CD1D/HLA-B/TUBB4B/MSH2/HLA-F/SERPING1/PRKCD/HAVCR2/NBN/DHX36/DENND1B/HLA-E/PIK3CD/RAB27A/ITGB2/HLA-DMB/TCIRG1/BTN3A3/RIF1/MLH1/THOC1/DDX1/C1QBP/SNAP23/FES/HSPD1/NCKAP1L	47
GO:0071216	cellular response to biotic stimulus	31/1081	246/18723	3.65278e-05	0.000991898	0.000789023	CXCL9/CCL3/CXCL10/FCGR2B/ICAM1/CD180/CEBPB/CD274/TLR2/CD40/HSPA5/CD14/IL1B/NFKB1/ZC3H12A/IL1A/XBP1/MALT1/PTAFR/MEF2C/HAVCR2/GSK3B/TP53/CD86/CDK19/RIPK2/CCDC47/MAPK14/TLR1/CDK4/IRAK1	31
GO:0032210	regulation of telomere maintenance via telomerase	12/1081	53/18723	3.802e-05	0.00102713	0.000817045	XRN1/CCT5/CCT2/NAF1/CCT7/NAT10/TCP1/CCT6A/XRCC5/DKC1/TERF1/CCT3	12
GO:0002824	positive regulation of adaptive immune response based on somatic recombination of immune receptors built from immunoglobulin superfamily domains	18/1081	107/18723	3.85997e-05	0.00103746	0.00082527	CD274/HLA-A/RSAD2/NECTIN2/CD40/IL1B/TRAF2/MALT1/CD1D/HLA-B/MSH2/HLA-F/DENND1B/HLA-E/RIPK2/RIF1/MLH1/HSPD1	18
GO:0046395	carboxylic acid catabolic process	30/1081	236/18723	4.11324e-05	0.00109993	0.000874956	IL4I1/GNPDA1/RENBP/MLYCD/SDSL/ECI1/PCCB/NAGK/HSD17B4/GOT1/LPIN2/AMDHD2/MFSD2A/ACAD10/ACAA2/ACOX3/HACL1/ILVBL/BCKDHA/ETFA/GCDH/KYNU/AKR1A1/PPARA/PCK2/ECHS1/MCEE/ENOSF1/HADHB/HSD17B10	30
GO:0032496	response to lipopolysaccharide	39/1081	343/18723	4.17682e-05	0.00111129	0.000883995	CXCL9/CCL3/CXCL10/GCH1/IL18BP/ICAM1/NFKB2/CD180/SOD2/CEBPB/CD274/TLR2/SNCA/CD40/CD14/IL1B/NFKB1/ZC3H12A/IL1A/XBP1/MALT1/PTAFR/MEF2C/S100A9/ATP2A2/JAK2/HAVCR2/CD86/PCK2/CDK19/RIPK2/CASP9/DUSP10/IFNAR1/MAPK14/HDAC1/CDK4/HSPD1/IRAK1	39
GO:0071214	cellular response to abiotic stimulus	38/1081	331/18723	4.2281e-05	0.00111368	0.000885899	EGR1/CYBA/IRF1/RELB/CD40/HSPA5/PIK3R1/IL1B/NFKB1/NSMCE3/BAG3/N4BP1/PTAFR/PCNA/NMT1/PRKCD/GOT1/TNFRSF10A/IFI16/DHX36/POLD1/EIF2S1/SIPA1/XRCC6/TMEM109/TP53/ACTR5/ATP1A1/METTL3/TANK/CASP9/XRCC5/DDB1/BAX/MAPK14/MAP3K2/NUCKS1/GRB2	38
GO:0104004	cellular response to environmental stimulus	38/1081	331/18723	4.2281e-05	0.00111368	0.000885899	EGR1/CYBA/IRF1/RELB/CD40/HSPA5/PIK3R1/IL1B/NFKB1/NSMCE3/BAG3/N4BP1/PTAFR/PCNA/NMT1/PRKCD/GOT1/TNFRSF10A/IFI16/DHX36/POLD1/EIF2S1/SIPA1/XRCC6/TMEM109/TP53/ACTR5/ATP1A1/METTL3/TANK/CASP9/XRCC5/DDB1/BAX/MAPK14/MAP3K2/NUCKS1/GRB2	38
GO:0009150	purine ribonucleotide metabolic process	41/1081	368/18723	4.28865e-05	0.00112401	0.000894114	GIMAP7/PFKP/SNCA/ATP5F1B/MLYCD/LRRK2/PANK2/PAICS/ENO1/PDE7A/NUDT9/HSD17B4/ATP5F1A/ATP6V1A/FOXK1/GART/PGK1/PANK4/P2RX7/ACOT9/GCDH/KYNU/PPARA/PKM/AK2/PDHA1/HK3/MCEE/PDK3/NME1/DLAT/NUDT3/ACSL5/SLC25A13/ADSL/ATIC/BPNT1/PFKL/VCP/GMPS/ADPGK	41
GO:2001233	regulation of apoptotic signaling pathway	40/1081	356/18723	4.37898e-05	0.00113357	0.000901718	ICAM1/ITGA6/SOD2/SIAH2/TNFSF10/PDIA3/IL1B/TRAF2/LRRK2/IL1A/PPIF/TGFBR1/ENO1/FAF1/XBP1/EIF5A/S100A9/GCLM/PRKCD/PEA15/ACAA2/HYOU1/CFLAR/SFPQ/GSK3B/TP53/GHITM/CCAR2/BAX/BIRC6/HDAC1/PPP1CA/NDUFS3/DNM1L/NACC2/PML/CYLD/STK4/NFE2L2/UBQLN1	40
GO:0034440	lipid oxidation	18/1081	108/18723	4.386e-05	0.00113357	0.000901718	PLA2G7/MLYCD/ECI1/HSD17B4/MFSD2A/ACAD10/ACAA2/ACOX3/HACL1/ILVBL/ETFA/GCDH/CYP4V2/PPARA/ECHS1/MAPK14/HADHB/HSD17B10	18
GO:0044794	positive regulation by host of viral process	6/1081	13/18723	4.41119e-05	0.00113357	0.000901718	IGF2R/STOM/HSPA8/CFL1/PPIB/NUCKS1	6
GO:0061615	glycolytic process through fructose-6-phosphate	6/1081	13/18723	4.41119e-05	0.00113357	0.000901718	PFKP/ENO1/FOXK1/HK3/PFKL/ADPGK	6
GO:0071346	cellular response to interferon-gamma	19/1081	118/18723	4.45044e-05	0.00113384	0.000901931	CCL3/GBP5/CCL4/GBP1/ICAM1/STAT1/GBP4/NLRC5/TLR2/IRF1/GBP2/PARP9/NMI/JAK2/PARP14/SYNCRIP/TP53/HSP90AB1/ACTR3	19
GO:0019318	hexose metabolic process	30/1081	237/18723	4.45528e-05	0.00113384	0.000901931	PFKP/GALM/MLYCD/ENO1/USF1/FOXK1/FUT4/PGK1/GLB1/PGM2/GALE/GSK3B/TP53/AKR1A1/PPARA/SLC35B4/PCK2/PDHA1/DCXR/HK3/PDK3/DDB1/GALK2/BRAT1/MAPK14/DLAT/PPP1CA/SLC25A13/PFKL/ADPGK	30
GO:0002703	regulation of leukocyte mediated immunity	29/1081	226/18723	4.61871e-05	0.00116978	0.00093052	IL4I1/FCGR2B/ICAM1/LILRB4/HLA-A/RSAD2/NECTIN2/CD40/IL1B/TRAF2/CD300A/MALT1/PTAFR/CD1D/HLA-B/MSH2/HLA-F/HAVCR2/DHX36/DENND1B/HLA-E/ITGB2/RIF1/MLH1/THOC1/DDX1/FES/HSPD1/NCKAP1L	29
GO:0009260	ribonucleotide biosynthetic process	25/1081	182/18723	4.9312e-05	0.00124295	0.000988724	SNCA/ATP5F1B/MLYCD/PANK2/PAICS/ENO1/ATP5F1A/ATP6V1A/GART/PANK4/GCDH/PPARA/CTPS1/UMPS/AK2/PDHA1/PDK3/NME1/DLAT/ACSL5/SLC25A13/ADSL/ATIC/VCP/GMPS	25
GO:0006163	purine nucleotide metabolic process	43/1081	396/18723	5.17188e-05	0.00129125	0.00102715	GIMAP7/PFKP/SNCA/ATP5F1B/MLYCD/LRRK2/PANK2/PAICS/ENO1/DNPH1/PDE7A/NUDT9/HSD17B4/ATP5F1A/ATP6V1A/FOXK1/GART/PGK1/PANK4/P2RX7/MTHFD1/ACOT9/GCDH/KYNU/PPARA/PKM/AK2/PDHA1/HK3/MCEE/PDK3/NME1/DLAT/NUDT3/ACSL5/SLC25A13/ADSL/ATIC/BPNT1/PFKL/VCP/GMPS/ADPGK	43
GO:0019693	ribose phosphate metabolic process	43/1081	396/18723	5.17188e-05	0.00129125	0.00102715	GIMAP7/PFKP/SNCA/ATP5F1B/MLYCD/LRRK2/PANK2/PAICS/ENO1/PDE7A/NUDT9/HSD17B4/ATP5F1A/ATP6V1A/FOXK1/GART/PGK1/PANK4/P2RX7/ACOT9/GCDH/KYNU/PPARA/PKM/CTPS1/UMPS/AK2/PDHA1/HK3/MCEE/PDK3/NME1/DLAT/NUDT3/ACSL5/SLC25A13/ADSL/ATIC/BPNT1/PFKL/VCP/GMPS/ADPGK	43
GO:0072593	reactive oxygen species metabolic process	30/1081	239/18723	5.21763e-05	0.00129653	0.00103135	GCH1/SOD2/CYBA/FPR2/SNCA/NCF1/PRCP/SLC25A33/DHFR/ZC3H12A/LRRK2/CYBB/AKR1C3/STK17A/NRROS/NDUFS1/PRKCD/CFLAR/RAB27A/ITGB2/TP53/PPARA/DCXR/PDK3/MAPK14/CBR1/NDUFS3/HSPD1/GRB2/NFE2L2	30
GO:0070199	establishment of protein localization to chromosome	8/1081	25/18723	5.38168e-05	0.00133102	0.00105878	CCT5/CCT2/CCT7/TCP1/CCT6A/DKC1/TERF1/CCT3	8
GO:0009408	response to heat	18/1081	110/18723	5.63224e-05	0.00138227	0.00109955	CXCL10/TRPM2/CD14/IL1A/BAG3/EIF2B5/ATP2A2/HSP90AA1/DHX36/EIF2S1/GSK3B/HSP90AB1/EIF2B2/DNAJC7/CLPB/HSPD1/IRAK1/VCP	18
GO:0016054	organic acid catabolic process	30/1081	240/18723	5.64138e-05	0.00138227	0.00109955	IL4I1/GNPDA1/RENBP/MLYCD/SDSL/ECI1/PCCB/NAGK/HSD17B4/GOT1/LPIN2/AMDHD2/MFSD2A/ACAD10/ACAA2/ACOX3/HACL1/ILVBL/BCKDHA/ETFA/GCDH/KYNU/AKR1A1/PPARA/PCK2/ECHS1/MCEE/ENOSF1/HADHB/HSD17B10	30
GO:0002483	antigen processing and presentation of endogenous peptide antigen	7/1081	19/18723	5.71844e-05	0.00138824	0.0011043	TAP1/TAP2/HLA-A/HLA-B/HLA-F/HLA-E/TAPBP	7
GO:0046653	tetrahydrofolate metabolic process	7/1081	19/18723	5.71844e-05	0.00138824	0.0011043	GCH1/DHFR/MTHFD2/GART/MTHFR/MTHFD1/ATIC	7
GO:0051972	regulation of telomerase activity	11/1081	47/18723	5.75299e-05	0.00139022	0.00110587	CCT2/HSP90AA1/HNRNPA2B1/TP53/HSP90AB1/NAF1/TCP1/XRCC5/DKC1/HNRNPD/TERF1	11
GO:0016241	regulation of macroautophagy	21/1081	141/18723	5.93085e-05	0.00142665	0.00113486	ATP6V1B2/LRRK2/PHF23/BAG3/ATP6V1A/NPC1/ATP6V0D1/GBA/CHMP4B/ATP6V1H/TP53/ATP6V1C1/RIPK2/VPS35/SCFD1/ATP6V0A1/TBK1/ATP6V1E1/CHMP4A/VPS13C/UBQLN1	21
GO:0090501	RNA phosphodiester bond hydrolysis	22/1081	152/18723	6.21613e-05	0.00148848	0.00118404	ISG20/ZC3H12A/BOP1/N4BP1/FEN1/XRN1/TBL3/CSTF2T/NOL9/RNASEH2A/CSTF2/EXOSC9/NCBP1/UTP20/RPP30/AGO2/LACTB2/EXOSC7/MOV10/TOE1/CPSF3/BMS1	22
GO:0042274	ribosomal small subunit biogenesis	14/1081	73/18723	6.33668e-05	0.00151048	0.00120154	TSR3/UTP3/UTP6/TBL3/NAT10/UTP20/NOL10/XRCC5/NOL11/WDR3/HEATR1/BYSL/MRPS7/BMS1	14
GO:0006006	glucose metabolic process	26/1081	196/18723	6.40455e-05	0.00151978	0.00120894	PFKP/GALM/MLYCD/ENO1/USF1/FOXK1/PGK1/PGM2/GSK3B/TP53/AKR1A1/PPARA/SLC35B4/PCK2/PDHA1/DCXR/HK3/PDK3/DDB1/BRAT1/MAPK14/DLAT/PPP1CA/SLC25A13/PFKL/ADPGK	26
GO:0002711	positive regulation of T cell mediated immunity	12/1081	56/18723	6.77985e-05	0.00160163	0.00127404	HLA-A/RSAD2/NECTIN2/IL1B/TRAF2/MALT1/CD1D/HLA-B/HLA-F/DENND1B/HLA-E/HSPD1	12
GO:0046365	monosaccharide catabolic process	10/1081	40/18723	6.82464e-05	0.00160501	0.00127673	PFKP/GALM/ENO1/FOXK1/FUT4/GLB1/GALE/TP53/HK3/PFKL	10
GO:0002821	positive regulation of adaptive immune response	18/1081	112/18723	7.18217e-05	0.00168158	0.00133765	CD274/HLA-A/RSAD2/NECTIN2/CD40/IL1B/TRAF2/MALT1/CD1D/HLA-B/MSH2/HLA-F/DENND1B/HLA-E/RIPK2/RIF1/MLH1/HSPD1	18
GO:0046348	amino sugar catabolic process	6/1081	14/18723	7.34239e-05	0.00170561	0.00135676	CHI3L1/GNPDA1/RENBP/ALDH1A1/NAGK/AMDHD2	6
GO:0006760	folic acid-containing compound metabolic process	8/1081	26/18723	7.3819e-05	0.00170561	0.00135676	GCH1/DHFR/MTHFD2/GART/MTHFR/MTHFD1/FPGS/ATIC	8
GO:0019883	antigen processing and presentation of endogenous antigen	8/1081	26/18723	7.3819e-05	0.00170561	0.00135676	TAP1/TAP2/HLA-A/CD1D/HLA-B/HLA-F/HLA-E/TAPBP	8
GO:0050852	T cell receptor signaling pathway	19/1081	123/18723	7.95648e-05	0.00183034	0.00145598	GBP1/KCNN4/LILRB4/HLA-A/NECTIN2/ZC3H12A/RFTN1/CD300A/MALT1/EIF2B5/BTN2A2/KHDRBS1/DENND1B/PIK3CD/BTN3A3/RIPK2/EIF2B2/RNF31/DUSP3	19
GO:0019395	fatty acid oxidation	17/1081	103/18723	8.03832e-05	0.00183569	0.00146023	MLYCD/ECI1/HSD17B4/MFSD2A/ACAD10/ACAA2/ACOX3/HACL1/ILVBL/ETFA/GCDH/CYP4V2/PPARA/ECHS1/MAPK14/HADHB/HSD17B10	17
GO:0007623	circadian rhythm	27/1081	210/18723	8.04942e-05	0.00183569	0.00146023	EGR1/SIAH2/RELB/ATF5/EZH2/FBXL6/SREBF1/PRMT5/NAGLU/SFPQ/GSK3B/NDUFA9/TP53/PPARA/METTL3/MYCBP2/CCAR2/DDB1/ATG7/RBM4/HDAC3/HDAC1/CDK4/MYBBP1A/HNRNPD/PPP1CA/PML	27
GO:0005996	monosaccharide metabolic process	31/1081	257/18723	8.40921e-05	0.00190947	0.00151892	PFKP/GALM/MLYCD/ENO1/USF1/FOXK1/FUT4/PGK1/SLC23A2/GLB1/PGM2/GALE/GSK3B/TP53/AKR1A1/PPARA/SLC35B4/PCK2/PDHA1/DCXR/HK3/PDK3/DDB1/GALK2/BRAT1/MAPK14/DLAT/PPP1CA/SLC25A13/PFKL/ADPGK	31
GO:0002705	positive regulation of leukocyte mediated immunity	20/1081	134/18723	8.55036e-05	0.00192779	0.00153349	HLA-A/RSAD2/NECTIN2/CD40/IL1B/TRAF2/MALT1/PTAFR/CD1D/HLA-B/MSH2/HLA-F/DHX36/DENND1B/HLA-E/ITGB2/RIF1/MLH1/DDX1/HSPD1	20
GO:0050691	regulation of defense response to virus by host	10/1081	41/18723	8.56306e-05	0.00192779	0.00153349	AIM2/STAT1/IL27/ZC3H12A/PARP9/CGAS/APOBEC3G/HSP90AA1/IL15/DHX9	10
GO:2000573	positive regulation of DNA biosynthetic process	13/1081	66/18723	8.61949e-05	0.00193223	0.00153703	CCT5/PCNA/CCT2/HSP90AA1/DDX39B/HSP90AB1/NAF1/CCT7/TCP1/CCT6A/XRCC5/DKC1/CCT3	13
GO:0022904	respiratory electron transport chain	18/1081	114/18723	9.09724e-05	0.00203069	0.00161535	AIFM2/SNCA/NDUFS1/NDUFS2/GBA/UQCRC1/NDUFAF1/NDUFA9/CYC1/SDHB/SDHD/GHITM/COA6/NDUFA8/NDUFB3/MYBBP1A/NDUFS3/SLC25A13	18
GO:0032212	positive regulation of telomere maintenance via telomerase	9/1081	34/18723	9.7331e-05	0.00216346	0.00172096	CCT5/CCT2/NAF1/CCT7/TCP1/CCT6A/XRCC5/DKC1/CCT3	9
GO:0046390	ribose phosphate biosynthetic process	25/1081	190/18723	0.000100335	0.00222086	0.00176663	SNCA/ATP5F1B/MLYCD/PANK2/PAICS/ENO1/ATP5F1A/ATP6V1A/GART/PANK4/GCDH/PPARA/CTPS1/UMPS/AK2/PDHA1/PDK3/NME1/DLAT/ACSL5/SLC25A13/ADSL/ATIC/VCP/GMPS	25
GO:0002683	negative regulation of immune system process	45/1081	434/18723	0.000104867	0.00230988	0.00183744	CCL3/IL4I1/FCGR2B/GBP1/FGL2/CEBPB/SDC4/SLAMF8/LILRB4/NLRC5/CD274/HLA-A/IRF1/PIK3R1/STAT2/ZC3H12A/CD300A/RHBDF2/SAMSN1/HLA-B/SYT11/HLA-F/SERPING1/DHX58/HSPA9/NMI/BTN2A2/HAVCR2/TRAFD1/IFI16/PARP14/HLA-E/RHBDD3/GPR137/CD86/METTL3/PSMB4/DUSP10/NME1/MAPK14/THOC1/MIA3/C1QBP/NCKAP1L/DUSP3	45
GO:0060337	type I interferon signaling pathway	11/1081	50/18723	0.000105234	0.00230988	0.00183744	IFITM1/STAT1/NLRC5/IFITM3/STAT2/IKBKE/HSP90AB1/METTL3/IFNAR1/TBK1/IRAK1	11
GO:0022407	regulation of cell-cell adhesion	46/1081	448/18723	0.00011113	0.00242918	0.00193233	IL4I1/FCGR2B/FGL2/ICAM1/CORO1A/CEBPB/SDC4/LILRB4/CD274/HLA-A/IRF1/PLPP3/IL1B/ZC3H12A/RHOH/IL1A/CD300A/XBP1/MALT1/PTAFR/CD1D/FUT4/PRKCD/BTN2A2/RASAL3/JAK2/HAVCR2/HSPH1/GTPBP4/HLA-E/ITGB2/HLA-DMB/IL15/PPARA/CD86/METTL3/FERMT3/RIPK2/DUSP10/MAPK14/MIA3/AP3B1/HSPD1/IRAK1/NCKAP1L/DUSP3	46
GO:0090305	nucleic acid phosphodiester bond hydrolysis	31/1081	261/18723	0.000112057	0.00243203	0.0019346	ISG20/ZC3H12A/BOP1/N4BP1/FEN1/XRN1/TBL3/CSTF2T/N4BP2/NOL9/RNASEH2A/CSTF2/POLD1/AIFM1/G3BP1/EXOSC9/NCBP1/UTP20/RPP30/AGO2/LACTB2/EDC4/EXOSC7/BAX/MOV10/DDX1/TOE1/OGG1/CPSF3/BMS1/PMS2	31
GO:0009152	purine ribonucleotide biosynthetic process	23/1081	169/18723	0.000112183	0.00243203	0.0019346	SNCA/ATP5F1B/MLYCD/PANK2/PAICS/ENO1/ATP5F1A/ATP6V1A/GART/PANK4/GCDH/PPARA/AK2/PDHA1/PDK3/NME1/DLAT/ACSL5/SLC25A13/ADSL/ATIC/VCP/GMPS	23
GO:0042559	pteridine-containing compound biosynthetic process	6/1081	15/18723	0.0001164	0.0025131	0.00199909	GCH1/DHFR/GART/MTHFD1/FPGS/ATIC	6
GO:0048511	rhythmic process	34/1081	298/18723	0.000118529	0.00254862	0.00202735	EGR1/TRPM2/NFKB2/SIAH2/RELB/HSPA5/ATF5/EZH2/FBXL6/SREBF1/PCNA/PRMT5/NAGLU/SFPQ/GSK3B/NDUFA9/TP53/PPARA/METTL3/SGPL1/MYCBP2/CCAR2/DDB1/ATG7/RBM4/HDAC3/HDAC1/CDK4/DHX9/MYBBP1A/HNRNPD/PPP1CA/DNM1L/PML	34
GO:0031330	negative regulation of cellular catabolic process	31/1081	262/18723	0.000120242	0.00257493	0.00204827	SNCA/TRAF2/LRRK2/PHF23/N4BP1/FOXK1/NPC1/MFSD2A/CHMP4B/IKBKE/DHX36/SYNCRIP/KLHL22/TP53/HSP90AB1/NAF1/SMARCC1/BAG6/CDK5RAP3/CCAR2/SCFD1/ATG7/MAPK14/DKC1/FUS/DHX9/HNRNPD/LRPPRC/NSUN2/CHMP4A/PML	31
GO:0043487	regulation of RNA stability	23/1081	170/18723	0.000122797	0.00260246	0.00207017	ZC3H12A/TRAF2/POLR2G/PRKCD/IKBKE/DHX36/SYNCRIP/EXOSC9/NAF1/METTL3/AGO2/EXOSC7/HNRNPM/MOV10/MLH1/MAPK14/DKC1/FUS/PCID2/DHX9/HNRNPD/NSUN2/DDX49	23
GO:0071826	ribonucleoprotein complex subunit organization	28/1081	227/18723	0.000123995	0.00260246	0.00207017	SNRPD3/BOP1/TXNL4A/SRSF9/PPAN/PRPF19/PRMT5/CLP1/HSP90AA1/DDX39B/HSP90AB1/PUF60/NAF1/NCBP1/AGO2/XRCC5/DDX1/DHX9/ISY1/MRPS7/USP39/PRPF3/RUVBL1/SF3B1/CRNKL1/SF3A3/SART3/VCP	28
GO:0050727	regulation of inflammatory response	41/1081	386/18723	0.000124558	0.00260246	0.00207017	CCL3/PLA2G7/FCGR2B/SIGLEC10/CEBPB/BIRC3/SLAMF8/TLR2/FPR2/SNCA/NCF1/IL1B/NFKB1/LRRK2/RHBDF2/SUCNR1/S100A9/SYT11/IFI35/PRKCD/NMI/JAK2/GBA/MEFV/HLA-E/AOAH/OTULIN/RHBDD3/IL15/PPARA/CDK19/PSMB4/DUSP10/ABHD12/VPS35/UFL1/MAPK14/PIK3AP1/DHX9/HSPD1/CYLD	41
GO:0002291	T cell activation via T cell receptor contact with antigen bound to MHC molecule on antigen presenting cell	5/1081	10/18723	0.000125479	0.00260246	0.00207017	FGL2/ICAM1/APBB1IP/HAVCR2/HLA-DMB	5
GO:0006735	NADH regeneration	5/1081	10/18723	0.000125479	0.00260246	0.00207017	PFKP/ENO1/FOXK1/HK3/PFKL	5
GO:0061621	canonical glycolysis	5/1081	10/18723	0.000125479	0.00260246	0.00207017	PFKP/ENO1/FOXK1/HK3/PFKL	5
GO:0061718	glucose catabolic process to pyruvate	5/1081	10/18723	0.000125479	0.00260246	0.00207017	PFKP/ENO1/FOXK1/HK3/PFKL	5
GO:0071421	manganese ion transmembrane transport	5/1081	10/18723	0.000125479	0.00260246	0.00207017	TRPM2/SLC39A8/SLC11A2/TMEM165/ATP13A1	5
GO:0006458	'de novo' protein folding	10/1081	43/18723	0.000131818	0.002715	0.00215969	HSPA5/CHCHD4/HSPA9/SDF2L1/CCT2/HSPH1/HSPA8/DNAJC7/UGGT1/HSPD1	10
GO:0002474	antigen processing and presentation of peptide antigen via MHC class I	8/1081	28/18723	0.000132451	0.002715	0.00215969	TAP1/TAP2/HLA-A/CALR/HLA-B/HLA-F/HLA-E/TAPBP	8
GO:0031342	negative regulation of cell killing	8/1081	28/18723	0.000132451	0.002715	0.00215969	FCGR2B/HLA-A/HLA-B/HLA-F/HAVCR2/HLA-E/HSP90AB1/NCKAP1L	8
GO:0002449	lymphocyte mediated immunity	38/1081	350/18723	0.000138615	0.00283032	0.00225143	SLAMF7/IL4I1/FCGR2B/ICAM1/CORO1A/BCL3/LILRB4/HLA-A/RSAD2/NECTIN2/CD40/BATF/IL1B/TRAF2/RFTN1/RNF19B/MALT1/CD1D/HLA-B/TUBB4B/MSH2/HLA-F/SERPING1/PRKCD/HAVCR2/NBN/DENND1B/HLA-E/RAB27A/HLA-DMB/TCIRG1/BTN3A3/RIF1/MLH1/THOC1/C1QBP/HSPD1/NCKAP1L	38
GO:0140053	mitochondrial gene expression	17/1081	108/18723	0.000146846	0.00298681	0.00237591	MRPL23/SLC25A33/RCC1L/PPARGC1B/MTG1/TSFM/DARS2/MRPS28/MRPL47/TRUB2/GATB/HSD17B10/TEFM/C1QBP/LRPPRC/TARS2/MRPS7	17
GO:0071357	cellular response to type I interferon	11/1081	52/18723	0.000153066	0.00310134	0.00246702	IFITM1/STAT1/NLRC5/IFITM3/STAT2/IKBKE/HSP90AB1/METTL3/IFNAR1/TBK1/IRAK1	11
GO:0072521	purine-containing compound metabolic process	43/1081	416/18723	0.000158631	0.0032018	0.00254693	GIMAP7/PFKP/SNCA/ATP5F1B/MLYCD/LRRK2/PANK2/PAICS/ENO1/DNPH1/PDE7A/NUDT9/HSD17B4/ATP5F1A/ATP6V1A/FOXK1/GART/PGK1/PANK4/P2RX7/MTHFD1/ACOT9/GCDH/KYNU/PPARA/PKM/AK2/PDHA1/HK3/MCEE/PDK3/NME1/DLAT/NUDT3/ACSL5/SLC25A13/ADSL/ATIC/BPNT1/PFKL/VCP/GMPS/ADPGK	43
GO:0097191	extrinsic apoptotic signaling pathway	27/1081	219/18723	0.000163858	0.00329467	0.0026208	ICAM1/ITGA6/SIAH2/TNFSF10/IL6R/PDIA3/PIK3R1/IL1B/TRAF2/IL1A/TGFBR1/FAF1/BAG3/BCL2A1/GCLM/PEA15/JAK2/TNFRSF10A/CFLAR/P2RX7/GSK3B/BAX/BIRC6/PPP1CA/PML/CYLD/STK4	27
GO:0042176	regulation of protein catabolic process	41/1081	391/18723	0.000164517	0.00329535	0.00262135	PSME2/SNCA/SNF8/ODC1/IL1B/LRRK2/RNF19B/FAF1/PSMD2/N4BP1/NUB1/PSMC4/GBA/HSP90AA1/PSME1/PSMC2/PSMC6/GSK3B/VPS11/RHBDD3/HSP90AB1/PSMD1/PSMD3/XPO1/SMARCC1/VPS35/BAG6/MYCBP2/USP5/CDK5RAP3/CCAR2/DDB1/UFL1/ATG7/NSF/MDM4/SNX1/PML/VCP/NFE2L2/UBQLN1	41
GO:0032727	positive regulation of interferon-alpha production	7/1081	22/18723	0.000166119	0.00330672	0.00263039	STAT1/IFIH1/DHX36/RIPK2/TBK1/DHX9/HSPD1	7
GO:0008630	intrinsic apoptotic signaling pathway in response to DNA damage	16/1081	99/18723	0.00016634	0.00330672	0.00263039	BCL3/FNIP2/PIK3R1/MSH2/BCL2A1/IFI16/IKBKE/TMEM109/TP53/CASP9/BAG6/CCAR2/BAX/MLH1/NACC2/PML	16
GO:1901215	negative regulation of neuron death	26/1081	208/18723	0.000171904	0.00340447	0.00270815	CORO1A/SOD2/CEBPB/SNCA/TRAF2/LRRK2/NAIP/DNAJC5/MEF2C/MSH2/HLA-F/GCLM/JAK2/SLC23A2/GBA/CHMP4B/HYOU1/GSK3B/HSP90AB1/PPARA/VPS35/BAX/ATG7/HDAC1/CHMP4A/HSPD1	26
GO:0006119	oxidative phosphorylation	20/1081	141/18723	0.000174516	0.00344326	0.00273901	SNCA/SLC25A33/ATP5F1B/PPIF/MSH2/ATP5F1A/NDUFS1/NDUFS2/UQCRC1/NDUFAF1/NDUFA9/CYC1/SDHD/GHITM/COA6/NDUFA8/TEFM/NDUFB3/NDUFS3/VCP	20
GO:0022618	ribonucleoprotein complex assembly	27/1081	220/18723	0.000176749	0.00347431	0.0027637	SNRPD3/BOP1/TXNL4A/SRSF9/PPAN/PRPF19/PRMT5/CLP1/HSP90AA1/DDX39B/HSP90AB1/PUF60/NAF1/NCBP1/AGO2/XRCC5/DDX1/DHX9/ISY1/MRPS7/USP39/PRPF3/RUVBL1/SF3B1/CRNKL1/SF3A3/SART3	27
GO:0019058	viral life cycle	35/1081	317/18723	0.000181035	0.00354532	0.00282019	IFITM1/ISG20/ICAM1/ITGB7/CXCR4/IFIH1/SNF8/RSAD2/NECTIN2/IFITM3/ZC3H12A/GSN/N4BP1/SLC3A2/NPC1/APOBEC3G/CIITA/STOM/IFI16/CHMP4B/PARP10/SLC1A5/HSPA8/HSP90AB1/CTSB/PPARA/CD86/PPIB/DDB1/DYNLT1/HTATSF1/NUCKS1/CHMP4A/PML/VCP	35
GO:0032784	regulation of DNA-templated transcription, elongation	11/1081	53/18723	0.000183197	0.00357437	0.0028433	ALYREF/EZH2/TSFM/DDX39B/CCAR2/EAF1/HTATSF1/THOC1/SUPT16H/TCERG1/ZNF326	11
GO:0071706	tumor necrosis factor superfamily cytokine production	24/1081	186/18723	0.000185514	0.00359298	0.0028581	CCL3/BCL3/CYBA/CD274/TLR2/IFIH1/PIK3R1/CD14/ZC3H12A/LRRK2/IL1A/PTAFR/CYBB/SYT11/TMEM106A/JAK2/HAVCR2/HLA-E/CD86/RIPK2/TLR1/HDAC1/DHX9/HSPD1	24
GO:1903555	regulation of tumor necrosis factor superfamily cytokine production	24/1081	186/18723	0.000185514	0.00359298	0.0028581	CCL3/BCL3/CYBA/CD274/TLR2/IFIH1/PIK3R1/CD14/ZC3H12A/LRRK2/IL1A/PTAFR/CYBB/SYT11/TMEM106A/JAK2/HAVCR2/HLA-E/CD86/RIPK2/TLR1/HDAC1/DHX9/HSPD1	24
GO:0071219	cellular response to molecule of bacterial origin	27/1081	221/18723	0.000190536	0.00367671	0.00292471	CXCL9/CCL3/CXCL10/FCGR2B/ICAM1/CD180/CEBPB/CD274/TLR2/CD40/CD14/IL1B/NFKB1/ZC3H12A/IL1A/XBP1/MALT1/PTAFR/MEF2C/HAVCR2/CD86/CDK19/RIPK2/MAPK14/TLR1/CDK4/IRAK1	27
GO:0030099	myeloid cell differentiation	40/1081	381/18723	0.00019169	0.00368549	0.00293169	CCL3/STAT1/CEBPB/LILRB4/TLR2/NBEAL2/RELB/BATF/PIK3R1/SNX10/MEF2C/ALAS1/PPARGC1B/NRROS/SLC11A2/HSPA9/JAK2/IFI16/THRA/GBA/PRMT1/PIK3CD/LBR/ACTN1/ATP6AP1/TCIRG1/IL15/GPR137/SRF/CASP9/SRP54/CDK5RAP3/UFL1/NME1/MAPK14/AP3B1/FES/PML/JMJD6/NCKAP1L	40
GO:0070555	response to interleukin-1	20/1081	143/18723	0.000211709	0.00405558	0.00322608	CHI3L1/CCL3/EGR1/CCL4/CD38/GBP1/ICAM1/CYBA/CEBPB/SNCA/CD40/GBP2/IL1B/NFKB1/ZC3H12A/OTUD4/MTHFR/TANK/RIPK2/IRAK1	20
GO:0016052	carbohydrate catabolic process	21/1081	154/18723	0.000212993	0.00406539	0.00323389	PFKP/GALM/GK/ENO1/FOXK1/FUT4/PGK1/GLB1/AOAH/GALE/P2RX7/TP53/NEU1/PPARA/PKM/HK3/ENOSF1/NAGA/PPP1CA/PFKL/ADPGK	21
GO:0009895	negative regulation of catabolic process	35/1081	320/18723	0.000217176	0.0041154	0.00327367	SNCA/IL1B/TRAF2/LRRK2/PHF23/N4BP1/FOXK1/NPC1/MFSD2A/CHMP4B/IKBKE/DHX36/SYNCRIP/KLHL22/TP53/HSP90AB1/PPARA/NAF1/SMARCC1/BAG6/MYCBP2/CDK5RAP3/CCAR2/SCFD1/ATG7/MAPK14/DKC1/FUS/DHX9/MDM4/HNRNPD/LRPPRC/NSUN2/CHMP4A/PML	35
GO:0016042	lipid catabolic process	35/1081	320/18723	0.000217176	0.0041154	0.00327367	PLA2G7/PLAAT4/PLA2G4C/IL1B/GLA/MLYCD/ECI1/PCCB/HSD17B4/AKR1C3/PRKCD/LPIN2/MFSD2A/ACAD10/THRA/ACAA2/GBA/ACOX3/HACL1/AOAH/ILVBL/ETFA/GCDH/NEU1/PPARA/PCK2/ECHS1/SGPL1/ABHD12/ABHD16A/MCEE/HADHB/HSD17B10/NAGA/CDK4	35
GO:0034975	protein folding in endoplasmic reticulum	5/1081	11/18723	0.000219103	0.00413705	0.00329089	PDIA3/HSPA5/CALR/HSP90B1/DNAJC3	5
GO:0002699	positive regulation of immune effector process	28/1081	235/18723	0.000223535	0.00420566	0.00334547	HLA-A/RSAD2/NECTIN2/CD40/IL1B/TRAF2/CD300A/XBP1/MALT1/PTAFR/CD1D/HLA-B/MSH2/HLA-F/DHX58/DHX36/DENND1B/HLA-E/ITGB2/HLA-DMB/DDX60/CD86/RIPK2/RIF1/MLH1/DDX1/FES/HSPD1	28
GO:0060218	hematopoietic stem cell differentiation	8/1081	30/18723	0.000224985	0.00421787	0.00335518	BATF/HSPA9/TP53/METTL3/SRF/XRCC5/UFL1/NFE2L2	8
GO:0045862	positive regulation of proteolysis	39/1081	372/18723	0.000235991	0.00440851	0.00350683	AIM2/TNFSF10/PSME2/SNCA/MMP14/IL1B/ZC3H12A/GSN/LRRK2/RNF19B/ENO1/MALT1/NUB1/S100A9/JAK2/PSMC4/IFI16/GBA/CFLAR/MEFV/PSME1/PSMC2/AIFM1/TIMM17A/PSMC6/GSK3B/TANK/RIPK2/CASP9/BAG6/USP5/BAX/PML/HSPD1/NCSTN/SART3/VCP/NFE2L2/UBQLN1	39
GO:0042113	B cell activation	36/1081	334/18723	0.000236831	0.00440857	0.00350688	IL4I1/FCGR2B/CD38/BCL3/CD180/LYL1/SLAMF8/VAV3/MMP14/CD40/BATF/PIK3R1/EZH2/CD300A/XBP1/SAMSN1/MALT1/MEF2C/RABL3/MSH2/PRKCD/BLNK/NBN/PIK3CD/TP53/TCIRG1/CD86/CTPS1/BAX/RIF1/MLH1/THOC1/DCAF1/PCID2/HSPD1/NCKAP1L	36
GO:0032984	protein-containing complex disassembly	27/1081	224/18723	0.000237809	0.00441118	0.00350896	PLEK/GSN/PHF23/HMGA1/EIF5A/GSPT1/WASHC2C/ATP2A2/NAPA/ABCE1/GBA/EPG5/VPS16/APEH/GSK3B/HSPA8/CAPG/CFL1/SMARCC1/OGFOD1/NSF/TWF2/SUPT16H/PPP1CA/CKAP5/VCP/UBQLN1	27
GO:0006260	DNA replication	30/1081	260/18723	0.000239296	0.00442321	0.00351852	ALYREF/MCMBP/MCM6/FAF1/POLA2/NASP/BAZ1A/HMGA1/FEN1/PCNA/MCM3/GTPBP4/NBN/RRM1/RNASEH2A/SMC3/POLD1/RBMS1/TOPBP1/TP53/CACYBP/CDK9/ATG7/THOC1/RPA1/NUCKS1/DHX9/SUPT16H/WRNIP1/TERF1	30
GO:0032732	positive regulation of interleukin-1 production	13/1081	73/18723	0.000250012	0.00460512	0.00366323	CCL3/EGR1/GBP5/AIM2/MALT1/GSDMD/TMEM106A/JAK2/HAVCR2/IFI16/P2RX7/RIPK2/HDAC1	13
GO:0050670	regulation of lymphocyte proliferation	27/1081	225/18723	0.000255732	0.00469407	0.00373398	IL4I1/FCGR2B/CD38/CORO1A/IL27/CEBPB/SDC4/LILRB4/CD274/HLA-A/IRF1/VAV3/CD40/IL1B/IL1A/CD300A/MEF2C/CD1D/BTN2A2/RASAL3/HAVCR2/HLA-E/HLA-DMB/IL15/CD86/RIPK2/NCKAP1L	27
GO:0016045	detection of bacterium	6/1081	17/18723	0.000260461	0.00476426	0.00378982	TLR2/HLA-A/NAIP/CD1D/HLA-B/TLR1	6
GO:0030004	cellular monovalent inorganic cation homeostasis	16/1081	103/18723	0.000266124	0.00483788	0.00384838	SLC9A7/SLAMF8/ATP5F1B/LRRK2/IL1A/ATP1B3/MAFG/ATP6V0D1/TMEM165/ATP6V1H/ATP6AP1/TCIRG1/ATP1A1/SLC8A1/ATP6V0A1/DMXL2	16
GO:0006399	tRNA metabolic process	23/1081	179/18723	0.000266322	0.00483788	0.00384838	METTL1/METTL2B/RTCB/CLP1/METTL2A/FARSA/DARS2/EXOSC9/LRRC47/NAT10/RPP30/EXOSC7/CARS2/GATB/HSD17B10/NARS2/DDX1/THUMPD3/OSGEP/NSUN2/TARS2/C9orf64/TRMT1L	23
GO:0002706	regulation of lymphocyte mediated immunity	22/1081	168/18723	0.000273932	0.00495902	0.00394475	IL4I1/FCGR2B/LILRB4/HLA-A/RSAD2/NECTIN2/CD40/IL1B/TRAF2/MALT1/CD1D/HLA-B/MSH2/HLA-F/HAVCR2/DENND1B/HLA-E/RIF1/MLH1/THOC1/HSPD1/NCKAP1L	22
GO:0006164	purine nucleotide biosynthetic process	24/1081	191/18723	0.000277911	0.00501382	0.00398834	SNCA/ATP5F1B/MLYCD/PANK2/PAICS/ENO1/ATP5F1A/ATP6V1A/GART/PANK4/MTHFD1/GCDH/PPARA/AK2/PDHA1/PDK3/NME1/DLAT/ACSL5/SLC25A13/ADSL/ATIC/VCP/GMPS	24
GO:0006635	fatty acid beta-oxidation	13/1081	74/18723	0.000287511	0.00516087	0.00410531	MLYCD/ECI1/HSD17B4/MFSD2A/ACAD10/ACAA2/ACOX3/ETFA/GCDH/PPARA/ECHS1/HADHB/HSD17B10	13
GO:0002230	positive regulation of defense response to virus by host	8/1081	31/18723	0.000288021	0.00516087	0.00410531	AIM2/STAT1/IL27/ZC3H12A/PARP9/CGAS/APOBEC3G/HSP90AA1	8
GO:0032944	regulation of mononuclear cell proliferation	27/1081	227/18723	0.000295207	0.00526859	0.00419099	IL4I1/FCGR2B/CD38/CORO1A/IL27/CEBPB/SDC4/LILRB4/CD274/HLA-A/IRF1/VAV3/CD40/IL1B/IL1A/CD300A/MEF2C/CD1D/BTN2A2/RASAL3/HAVCR2/HLA-E/HLA-DMB/IL15/CD86/RIPK2/NCKAP1L	27
GO:1903039	positive regulation of leukocyte cell-cell adhesion	28/1081	239/18723	0.000296033	0.00526859	0.00419099	IL4I1/ICAM1/CORO1A/LILRB4/CD274/HLA-A/IL1B/RHOH/IL1A/XBP1/MALT1/PTAFR/CD1D/FUT4/RASAL3/HAVCR2/HSPH1/HLA-E/ITGB2/HLA-DMB/IL15/CD86/RIPK2/DUSP10/AP3B1/HSPD1/IRAK1/NCKAP1L	28
GO:0070585	protein localization to mitochondrion	18/1081	125/18723	0.000299229	0.00529187	0.00420952	LRRK2/BAG3/SREBF1/RALA/CHCHD4/NMT1/HSP90AA1/SAE1/AIFM1/TIMM17A/VPS11/BAX/TIMM29/RNF31/AP3B1/DNM1L/GRPEL1/HSPD1	18
GO:0098586	cellular response to virus	14/1081	84/18723	0.000301113	0.00529187	0.00420952	CXCL10/BIRC3/IFIH1/NFKB1/ZC3H12A/EIF5A/DHX58/HSP90AA1/IKBKE/DDX60/BAX/MAPK14/CLPB/C1QBP	14
GO:0051084	'de novo' posttranslational protein folding	9/1081	39/18723	0.000303052	0.00529187	0.00420952	HSPA5/CHCHD4/HSPA9/SDF2L1/CCT2/HSPH1/HSPA8/DNAJC7/UGGT1	9
GO:0000466	maturation of 5.8S rRNA from tricistronic rRNA transcript (SSU-rRNA, 5.8S rRNA, LSU-rRNA)	7/1081	24/18723	0.000304544	0.00529187	0.00420952	BOP1/FTSJ3/NOL9/EXOSC9/WDR12/UTP20/EXOSC7	7
GO:0001911	negative regulation of leukocyte mediated cytotoxicity	7/1081	24/18723	0.000304544	0.00529187	0.00420952	FCGR2B/HLA-A/HLA-B/HLA-F/HAVCR2/HLA-E/NCKAP1L	7
GO:0006687	glycosphingolipid metabolic process	11/1081	56/18723	0.000305378	0.00529187	0.00420952	ST3GAL5/GLA/UGCG/PRKCD/GBA/GLB1/B4GALT5/NEU1/CERK/BAX/NAGA	11
GO:0032608	interferon-beta production	11/1081	56/18723	0.000305378	0.00529187	0.00420952	TLR2/IFIH1/IRF1/TRAF3/RELB/DHX58/NMI/HSP90AA1/RIPK2/TBK1/DHX9	11
GO:0032648	regulation of interferon-beta production	11/1081	56/18723	0.000305378	0.00529187	0.00420952	TLR2/IFIH1/IRF1/TRAF3/RELB/DHX58/NMI/HSP90AA1/RIPK2/TBK1/DHX9	11
GO:0006605	protein targeting	34/1081	314/18723	0.000320132	0.00552936	0.00439843	NCF1/HSPA5/LRRK2/EDEM1/BAG3/SREBF1/CHCHD4/STOM/CHMP4B/HSP90AA1/HACL1/SAE1/RAB27A/ITGB2/AIFM1/TIMM17A/PEX7/HSPA8/VPS11/RTP4/SRP68/SRP54/TIMM29/RNF31/VPS41/CHM/AP3B1/ATG3/GRPEL1/CHMP4A/HSPD1/SIL1/M6PR/VPS13C	34
GO:2001235	positive regulation of apoptotic signaling pathway	18/1081	126/18723	0.00033064	0.00569219	0.00452796	TNFSF10/PDIA3/TRAF2/TGFBR1/FAF1/EIF5A/S100A9/PRKCD/PEA15/SFPQ/TP53/BAX/PPP1CA/DNM1L/NACC2/PML/CYLD/STK4	18
GO:0030522	intracellular receptor signaling pathway	30/1081	265/18723	0.000332528	0.00570605	0.00453898	BIRC3/TIFA/IFIH1/PRCP/EZH2/PIM1/CALR/SREBF1/AKR1C3/PPARGC1B/DHX58/JAK2/TRIP4/TAF7/THRA/OTULIN/VPS11/DDX60/PPARA/RIPK2/TRIM24/PDK3/UFL1/HDAC1/CLPB/C1QBP/SLC15A3/CNOT9/PML/CYLD	30
GO:0010212	response to ionizing radiation	20/1081	148/18723	0.000336617	0.00575746	0.00457988	EGR1/CXCL10/ICAM1/CYBA/HSPA5/MSH2/IFI16/RRM1/TOPBP1/XRCC6/TMEM109/TP53/TANK/XRCC5/BAX/BRAT1/MAPK14/NUCKS1/PML/GRB2	20
GO:0050764	regulation of phagocytosis	15/1081	95/18723	0.000341762	0.00582654	0.00463483	FCGR2B/IL15RA/CYBA/TLR2/FPR2/IL1B/CD300A/CALR/SYT11/CAMK1D/RAB27A/IL15/ATG3/LMAN2/NCKAP1L	15
GO:0007006	mitochondrial membrane organization	17/1081	116/18723	0.000353115	0.00600068	0.00477335	SNCA/PPIF/TMEM102/RCC1L/HSPA9/NMT1/ACAA2/HSP90AA1/GSK3B/IMMT/TP53/GHITM/DYNLT1/BAX/TIMM29/APOO/AP3B1	17
GO:0071712	ER-associated misfolded protein catabolic process	5/1081	12/18723	0.000357767	0.00601972	0.0047885	SDF2L1/DERL1/BAG6/UGGT1/VCP	5
GO:0090085	regulation of protein deubiquitination	5/1081	12/18723	0.000357767	0.00601972	0.0047885	ZC3H12A/OTUD4/TANK/SART3/VCP	5
GO:0140289	protein mono-ADP-ribosylation	5/1081	12/18723	0.000357767	0.00601972	0.0047885	PARP9/PARP12/PARP14/PARP10/PARP11	5
GO:0060760	positive regulation of response to cytokine stimulus	11/1081	57/18723	0.000358934	0.00601972	0.0047885	NLRC5/CXCR4/TLR2/IFIH1/TRAF2/PARP9/IKBKE/PARP14/RIPK2/TBK1/DHX9	11
GO:0006839	mitochondrial transport	29/1081	254/18723	0.000359949	0.00601972	0.0047885	SLC39A8/SLC25A33/ATP5F1B/LRRK2/PPIF/TMEM102/BAG3/SREBF1/ATP5F1A/CHCHD4/NMT1/ACAA2/HSP90AA1/SAE1/AIFM1/TIMM17A/SFXN4/GSK3B/VPS11/TP53/VPS35/DYNLT1/BAX/TIMM29/RNF31/SLC25A3/GRPEL1/SLC25A13/HSPD1	29
GO:0090316	positive regulation of intracellular protein transport	21/1081	160/18723	0.000362065	0.00603594	0.0048014	CAMK1/PIK3R1/IL1B/ZC3H12A/EDEM1/SAR1A/BAG3/NMT1/PRKCD/JAK2/STOM/SAE1/ITGB2/RUFY3/GSK3B/VPS11/HSP90AB1/RNF31/MAPK14/HDAC3/DMAP1	21
GO:0050863	regulation of T cell activation	35/1081	329/18723	0.000367462	0.0060809	0.00483716	IL4I1/FCGR2B/FGL2/CORO1A/IL27/CEBPB/SDC4/LILRB4/CD274/HLA-A/IRF1/IL1B/ZC3H12A/RHOH/IL1A/CD300A/XBP1/MALT1/CD1D/CGAS/BTN2A2/RASAL3/HAVCR2/HSPH1/HLA-E/HLA-DMB/IL15/CD86/METTL3/RIPK2/DUSP10/AP3B1/HSPD1/NCKAP1L/DUSP3	35
GO:0009411	response to UV	20/1081	149/18723	0.000368161	0.0060809	0.00483716	BCL3/PIK3R1/NSMCE3/N4BP1/USF1/FEN1/MSH2/PCNA/PRKCD/DHX36/POLD1/EIF2S1/TP53/ACTR5/METTL3/CASP9/CCAR2/DDB1/BAX/PML	20
GO:1902105	regulation of leukocyte differentiation	31/1081	279/18723	0.000370136	0.0060809	0.00483716	CCL3/IL4I1/FCGR2B/FGL2/IL15RA/IL27/CEBPB/SLAMF8/LILRB4/IRF1/MMP14/PIK3R1/ZC3H12A/RHOH/XBP1/MALT1/HLA-B/PPARGC1B/XRCC6/ATP6AP1/IL15/GPR137/CD86/METTL3/RIPK2/DUSP10/NME1/PCID2/AP3B1/FES/NCKAP1L	31
GO:0007250	activation of NF-kappaB-inducing kinase activity	6/1081	18/18723	0.000371687	0.0060809	0.00483716	CHI3L1/TRAF2/MALT1/TNFRSF10A/ZFP91/IRAK1	6
GO:0034134	toll-like receptor 2 signaling pathway	6/1081	18/18723	0.000371687	0.0060809	0.00483716	CYBA/TLR2/RIPK2/TLR1/PIK3AP1/IRAK1	6
GO:0034162	toll-like receptor 9 signaling pathway	6/1081	18/18723	0.000371687	0.0060809	0.00483716	RSAD2/UNC93B1/HAVCR2/EPG5/PIK3AP1/IRAK1	6
GO:0032543	mitochondrial translation	13/1081	76/18723	0.000377059	0.00614968	0.00489188	MRPL23/RCC1L/MTG1/TSFM/DARS2/MRPS28/MRPL47/TRUB2/GATB/C1QBP/LRPPRC/TARS2/MRPS7	13
GO:0050867	positive regulation of cell activation	42/1081	420/18723	0.000379901	0.00617691	0.00491353	CCL3/IL4I1/CD38/IL15RA/CORO1A/LILRB4/CD274/HLA-A/VAV3/MMP14/NECTIN2/CD40/IL1B/PLEK/RHOH/LRRK2/IL1A/XBP1/MALT1/PTAFR/MEF2C/CD1D/MSH2/HLA-F/RASAL3/JAK2/HAVCR2/HSPH1/HLA-E/ITGB2/XRCC6/HLA-DMB/IL15/CD86/RIPK2/DUSP10/RIF1/MLH1/PCID2/AP3B1/HSPD1/NCKAP1L	42
GO:0043648	dicarboxylic acid metabolic process	15/1081	96/18723	0.000383824	0.00622149	0.004949	DHFR/MTHFD2/MDH1/GCLM/GOT1/IDH2/ME2/MTHFD1/KYNU/SDHB/PCK2/IDH3B/FH/FPGS/ATIC	15
GO:0036503	ERAD pathway	16/1081	107/18723	0.000413996	0.00668997	0.00532166	FBXO6/HSPA5/EDEM1/CALR/HSP90B1/HM13/SDF2L1/FAF2/PSMC6/DERL1/BAG6/CCDC47/UGGT1/VCP/NFE2L2/UBQLN1	16
GO:0006402	mRNA catabolic process	27/1081	232/18723	0.00041839	0.00672665	0.00535083	ZC3H12A/TRAF2/EIF4A3/GSPT1/XRN1/POLR2G/PRKCD/SMG9/MAGOHB/IKBKE/DHX36/SYNCRIP/EXOSC9/METTL3/NCBP1/AGO2/EDC4/EXOSC7/HNRNPM/MOV10/MLH1/MAPK14/FUS/PCID2/DHX9/HNRNPD/CNOT9	27
GO:0007249	I-kappaB kinase/NF-kappaB signaling	31/1081	281/18723	0.000418819	0.00672665	0.00535083	BCL3/STAT1/BIRC3/LILRB4/TNFSF10/TLR2/APOL3/TIFA/TRAF3/RELB/CD40/IL1B/ZC3H12A/SLC20A1/RHOH/TRAF2/MALT1/NUP62/TMEM106A/TERF2IP/IKBKE/DHX36/CFLAR/TANK/RIPK2/UFL1/TBK1/RNF31/DDX1/HDAC1/IRAK1	31
GO:0034340	response to type I interferon	11/1081	58/18723	0.000420161	0.00672769	0.00535166	IFITM1/STAT1/NLRC5/IFITM3/STAT2/IKBKE/HSP90AB1/METTL3/IFNAR1/TBK1/IRAK1	11
GO:0006367	transcription initiation from RNA polymerase II promoter	13/1081	77/18723	0.000430071	0.0068476	0.00544705	TAF6L/MED27/POLR2G/TAF7/GTF2E2/THRA/DHX36/PSMC6/TP53/CDK7/SRF/CDK9/CDK4	13
GO:1901216	positive regulation of neuron death	15/1081	97/18723	0.00043025	0.0068476	0.00544705	CCL3/EGR1/TRPM2/FCGR2B/SNCA/CTSZ/TP53BP2/AIMP2/ITGB2/AIFM1/EIF2S1/GSK3B/TP53/CASP9/BAX	15
GO:0071222	cellular response to lipopolysaccharide	25/1081	209/18723	0.000446664	0.00708743	0.00563782	CXCL9/CCL3/CXCL10/ICAM1/CD180/CEBPB/CD274/TLR2/CD40/CD14/IL1B/NFKB1/ZC3H12A/IL1A/XBP1/MALT1/PTAFR/MEF2C/HAVCR2/CD86/CDK19/RIPK2/MAPK14/CDK4/IRAK1	25
GO:0042307	positive regulation of protein import into nucleus	9/1081	41/18723	0.000451544	0.00714335	0.0056823	PIK3R1/ZC3H12A/BAG3/PRKCD/JAK2/HSP90AB1/MAPK14/HDAC3/DMAP1	9
GO:0042558	pteridine-containing compound metabolic process	8/1081	33/18723	0.000457366	0.0071719	0.00570502	GCH1/DHFR/MTHFD2/GART/MTHFR/MTHFD1/FPGS/ATIC	8
GO:0071353	cellular response to interleukin-4	8/1081	33/18723	0.000457366	0.0071719	0.00570502	CORO1A/HSPA5/XBP1/PARP14/TUBA1B/HSP90AB1/CDK4/PML	8
GO:0045785	positive regulation of cell adhesion	43/1081	437/18723	0.000457433	0.0071719	0.00570502	IL4I1/ICAM1/CORO1A/ITGA6/SDC4/LILRB4/CD274/HLA-A/PLPP3/VAV3/IL1B/RHOH/IL1A/TMEM102/CALR/XBP1/MALT1/PTAFR/CD1D/APBB1IP/FUT4/RASAL3/JAK2/HAVCR2/LIMS1/HSPH1/HLA-E/ITGB2/GSK3B/RSU1/HLA-DMB/IL15/CD86/UTRN/RIPK2/RIN2/DUSP10/C1QBP/AP3B1/HSPD1/IRAK1/NCKAP1L/STK4	43
GO:0072331	signal transduction by p53 class mediator	21/1081	163/18723	0.000466107	0.0072862	0.00579594	BCL3/SGK1/BATF/BOP1/TP53BP2/EIF5A/MSH2/PRMT5/IFI16/NBN/TMEM109/TP53/PIP4P1/TRIM24/BAG6/PAK1IP1/CDK5RAP3/BAX/MDM4/MYBBP1A/PML	21
GO:0031398	positive regulation of protein ubiquitination	17/1081	119/18723	0.000478696	0.00745765	0.00593232	BIRC3/UBE2S/HSPA5/LRRK2/PHF23/NSMCE3/MALT1/NMI/AIMP2/DERL1/CUL3/RIPK2/CDK9/MYCBP2/CDK5RAP3/HDAC3/UBQLN1	17
GO:0031396	regulation of protein ubiquitination	25/1081	210/18723	0.000479906	0.00745765	0.00593232	SIAH2/BIRC3/UBE2S/HSPA5/LRRK2/PHF23/NSMCE3/TGFBR1/MALT1/N4BP1/NMI/GTPBP4/HSP90AA1/PARP10/AIMP2/HSP90AB1/DERL1/CUL3/RIPK2/CDK9/MYCBP2/CDK5RAP3/UFL1/HDAC3/UBQLN1	25
GO:0030183	B cell differentiation	19/1081	141/18723	0.000486108	0.00751816	0.00598046	IL4I1/FCGR2B/BCL3/LYL1/SLAMF8/MMP14/PIK3R1/EZH2/XBP1/MALT1/RABL3/MSH2/BLNK/TP53/TCIRG1/BAX/DCAF1/PCID2/NCKAP1L	19
GO:0006888	endoplasmic reticulum to Golgi vesicle-mediated transport	18/1081	130/18723	0.000486654	0.00751816	0.00598046	LRRK2/COPG1/SAR1A/COPB2/SEC23B/HYOU1/COPB1/TRAPPC4/CUL3/COPE/SCFD1/SEC13/MIA3/LMAN2/ZW10/GOSR1/VCP/SEC23IP	18
GO:0035306	positive regulation of dephosphorylation	11/1081	59/18723	0.000489903	0.00754144	0.00599898	PLEK/CD300A/MEF2C/PPARGC1B/PRKCD/JAK2/GBA/SYMPK/PTPA/HSP90AB1/PTBP1	11
GO:0009896	positive regulation of catabolic process	47/1081	492/18723	0.000492346	0.00754144	0.00599898	TFEB/SNCA/SNF8/IL1B/ZC3H12A/LRRK2/RNF19B/FAF1/BAG3/TRIM65/NUB1/POLR2G/PRKCD/PSMC4/GBA/HSP90AA1/DHX36/MEFV/PSMC2/PSMC6/P2RX7/GSK3B/VPS11/RHBDD3/EXOSC9/PPARA/METTL3/RIPK2/AGO2/VPS35/BAG6/USP5/EXOSC7/DDB1/UFL1/BAX/ATG7/TBK1/MOV10/MLH1/NSF/SNX1/HNRNPD/ZSWIM8/VCP/NFE2L2/UBQLN1	47
GO:0030101	natural killer cell activation	14/1081	88/18723	0.000492455	0.00754144	0.00599898	SLAMF7/IL15RA/CORO1A/RABL3/HLA-F/HAVCR2/SNX27/HLA-E/PIK3CD/RAB27A/RHBDD3/IL15/BAG6/DCAF15	14
GO:0050792	regulation of viral process	21/1081	164/18723	0.000506141	0.00772855	0.00614782	IFITM1/ISG20/STAT1/CXCR4/IFIH1/SNF8/RSAD2/NECTIN2/IFITM3/GSN/N4BP1/APOBEC3G/CIITA/STOM/IFI16/PARP10/PPARA/DDB1/DYNLT1/DHX9/PML	21
GO:0006007	glucose catabolic process	6/1081	19/18723	0.000516843	0.00782393	0.00622368	PFKP/ENO1/FOXK1/TP53/HK3/PFKL	6
GO:1901739	regulation of myoblast fusion	6/1081	19/18723	0.000516843	0.00782393	0.00622368	CXCL9/CXCL10/PLEKHO1/CD53/CFLAR/MAPK14	6
GO:2001185	regulation of CD8-positive, alpha-beta T cell activation	6/1081	19/18723	0.000516843	0.00782393	0.00622368	LILRB4/CD274/HLA-A/IRF1/HLA-E/NCKAP1L	6
GO:0072655	establishment of protein localization to mitochondrion	17/1081	120/18723	0.000528324	0.00797481	0.00634371	LRRK2/BAG3/SREBF1/RALA/CHCHD4/NMT1/HSP90AA1/SAE1/AIFM1/TIMM17A/VPS11/BAX/TIMM29/RNF31/AP3B1/GRPEL1/HSPD1	17
GO:0031331	positive regulation of cellular catabolic process	42/1081	427/18723	0.000533981	0.00802023	0.00637984	TFEB/SNCA/IL1B/ZC3H12A/LRRK2/RNF19B/FAF1/BAG3/TRIM65/NUB1/POLR2G/PRKCD/PSMC4/GBA/HSP90AA1/DHX36/MEFV/PSMC2/PSMC6/P2RX7/GSK3B/VPS11/EXOSC9/PPARA/METTL3/RIPK2/AGO2/VPS35/BAG6/USP5/EXOSC7/UFL1/BAX/ATG7/TBK1/MOV10/MLH1/HNRNPD/ZSWIM8/VCP/NFE2L2/UBQLN1	42
GO:0019079	viral genome replication	18/1081	131/18723	0.000534377	0.00802023	0.00637984	IFITM1/ISG20/IFIH1/RSAD2/IFITM3/ZC3H12A/N4BP1/APOBEC3G/STOM/IFI16/PARP10/HSPA8/PPARA/PPIB/DDB1/HTATSF1/NUCKS1/VCP	18
GO:0006040	amino sugar metabolic process	9/1081	42/18723	0.000545612	0.00815334	0.00648572	CHI3L1/UAP1L1/CHST7/GNPDA1/RENBP/ALDH1A1/DPAGT1/NAGK/AMDHD2	9
GO:0032635	interleukin-6 production	21/1081	165/18723	0.000549132	0.00815334	0.00648572	CYBA/CEBPB/LILRB4/TLR2/IFIH1/IL6R/IL1B/ZC3H12A/IL1A/XBP1/PTAFR/HLA-B/SYT11/TMEM106A/HAVCR2/GBA/RIPK2/TLR1/DHX9/HSPD1/NCKAP1L	21
GO:0032675	regulation of interleukin-6 production	21/1081	165/18723	0.000549132	0.00815334	0.00648572	CYBA/CEBPB/LILRB4/TLR2/IFIH1/IL6R/IL1B/ZC3H12A/IL1A/XBP1/PTAFR/HLA-B/SYT11/TMEM106A/HAVCR2/GBA/RIPK2/TLR1/DHX9/HSPD1/NCKAP1L	21
GO:0072522	purine-containing compound biosynthetic process	24/1081	200/18723	0.000549437	0.00815334	0.00648572	SNCA/ATP5F1B/MLYCD/PANK2/PAICS/ENO1/ATP5F1A/ATP6V1A/GART/PANK4/MTHFD1/GCDH/PPARA/AK2/PDHA1/PDK3/NME1/DLAT/ACSL5/SLC25A13/ADSL/ATIC/VCP/GMPS	24
GO:0006446	regulation of translational initiation	13/1081	79/18723	0.000555231	0.00821618	0.00653571	EIF2B5/POLR2G/KHDRBS1/CDC123/EIF2S1/METTL3/NCBP1/EIF2B2/AGO2/RBM4/DDX1/PPP1CA/DNAJC3	13
GO:0002698	negative regulation of immune effector process	16/1081	110/18723	0.000566935	0.00836586	0.00665478	IL4I1/FCGR2B/FGL2/SLAMF8/LILRB4/HLA-A/ZC3H12A/CD300A/HLA-B/HLA-F/SERPING1/HAVCR2/HLA-E/DUSP10/THOC1/NCKAP1L	16
GO:0002753	cytoplasmic pattern recognition receptor signaling pathway	11/1081	60/18723	0.000569064	0.00837383	0.00666111	BIRC3/TIFA/IFIH1/DHX58/OTULIN/DDX60/RIPK2/CLPB/C1QBP/SLC15A3/CYLD	11
GO:0043122	regulation of I-kappaB kinase/NF-kappaB signaling	28/1081	249/18723	0.000575471	0.00844451	0.00671734	STAT1/BIRC3/LILRB4/TNFSF10/APOL3/TIFA/TRAF3/CD40/IL1B/ZC3H12A/SLC20A1/RHOH/TRAF2/MALT1/NUP62/TMEM106A/TERF2IP/IKBKE/DHX36/CFLAR/TANK/RIPK2/UFL1/TBK1/RNF31/DDX1/HDAC1/IRAK1	28
GO:0030307	positive regulation of cell growth	21/1081	166/18723	0.000595258	0.00870602	0.00692536	CD38/CYBA/CXCR4/SLC25A33/MMP14/TGFBR1/DNPH1/S100A9/MFSD2A/SLC23A2/KLHL22/CYFIP1/RUFY3/DDX39B/EXOSC9/SRF/NCBP1/BRAT1/TWF2/ANAPC2/DDX49	21
GO:0009314	response to radiation	44/1081	456/18723	0.000596597	0.00870602	0.00692536	EGR1/CXCL10/ICAM1/BCL3/SOD2/CYBA/HSPA5/PIK3R1/DYNLRB1/NSMCE3/FBXL6/N4BP1/USF1/FEN1/MSH2/PCNA/NMT1/PRKCD/IFI16/DHX36/RRM1/POLD1/EIF2S1/TOPBP1/XRCC6/TMEM109/TP53/ACTR5/METTL3/TANK/CASP9/CCAR2/XRCC5/DDB1/BAX/BRAT1/MAPK14/RBM4/NUCKS1/OGG1/PPP1CA/PML/GRB2/COPS3	44
GO:0009266	response to temperature stimulus	22/1081	178/18723	0.000615137	0.00895178	0.00712086	CXCL10/TRPM2/SOD2/CXCR4/CD14/IL1A/BAG3/EIF2B5/ATP2A2/THRA/HSP90AA1/DHX36/EIF2S1/GSK3B/HSP90AB1/EIF2B2/DNAJC7/CLPB/DNAJC3/HSPD1/IRAK1/VCP	22
GO:0032392	DNA geometric change	14/1081	90/18723	0.00062174	0.00899814	0.00715774	MCM6/HMGA1/MCM3/NBN/DHX36/G3BP1/HNRNPA2B1/XRCC6/XRCC5/DDX1/RPA1/DHX9/WRNIP1/RUVBL1	14
GO:0034644	cellular response to UV	14/1081	90/18723	0.00062174	0.00899814	0.00715774	PIK3R1/NSMCE3/N4BP1/PCNA/PRKCD/DHX36/POLD1/EIF2S1/TP53/ACTR5/METTL3/CASP9/DDB1/BAX	14
GO:0009451	RNA modification	21/1081	167/18723	0.000644707	0.00930498	0.00740181	METTL1/TSR3/METTL2B/APOBEC3G/FTSJ3/METTL2A/NAF1/METTL3/NAT10/MRM1/TRUB2/DKC1/HSD17B10/GAR1/THUMPD3/OSGEP/NSUN2/C9orf64/NSUN5/JMJD6/TRMT1L	21
GO:0006302	double-strand break repair	28/1081	251/18723	0.000653274	0.00940287	0.00747968	MCM6/PPP4C/PRPF19/PARP9/FEN1/RNF169/MSH2/CGAS/MCM3/TERF2IP/NBN/AP5Z1/SFPQ/XRCC6/TP53/ACTR5/PPP4R2/XRCC5/RIF1/MLH1/MMS19/DDX1/RPA1/NUCKS1/FUS/OGG1/PML/VCP	28
GO:1904591	positive regulation of protein import	9/1081	43/18723	0.000655146	0.00940411	0.00748067	PIK3R1/ZC3H12A/BAG3/PRKCD/JAK2/HSP90AB1/MAPK14/HDAC3/DMAP1	9
GO:0048024	regulation of mRNA splicing, via spliceosome	15/1081	101/18723	0.00066716	0.00947888	0.00754015	SRSF9/PRPF19/HNRNPL/DAZAP1/KHDRBS1/HSPA8/PUF60/NCBP1/SRSF7/RBM42/SF3B4/RBM4/C1QBP/JMJD6/PTBP1	15
GO:1903509	liposaccharide metabolic process	15/1081	101/18723	0.00066716	0.00947888	0.00754015	ST3GAL5/GLA/UGCG/PRKCD/GBA/GLB1/B4GALT5/AOAH/PIGX/NEU1/CERK/BAX/PIGO/NAGA/PIGM	15
GO:0019221	cytokine-mediated signaling pathway	45/1081	472/18723	0.000669863	0.00947888	0.00754015	CXCL9/IFITM1/CCL3/EGR1/CXCL10/CCL4/AIM2/IL15RA/STAT1/BIRC3/LILRB4/NLRC5/CXCR4/IRF1/TRAF3/IL6R/IL17RB/IL1B/IFITM3/STAT2/SPPL2A/TRAF2/UGCG/IL1A/CCRL2/PARP9/EIF5A/OTUD4/NMI/JAK2/LIMS1/IKBKE/PARP14/OTULIN/TP53/HSP90AB1/IL15/METTL3/RIPK2/IFNAR1/TBK1/CNOT9/CYLD/BBS4/IRAK1	45
GO:0009267	cellular response to starvation	20/1081	156/18723	0.000670327	0.00947888	0.00754015	TFEB/HSPA5/ZC3H12A/LRRK2/XBP1/RRAGC/TBL2/SREBF1/AKR1C3/MFSD2A/IFI16/GBA/EIF2S1/HSPA8/TP53/PPARA/ATG7/VPS41/MYBBP1A/NFE2L2	20
GO:0000469	cleavage involved in rRNA processing	7/1081	27/18723	0.000671151	0.00947888	0.00754015	BOP1/TBL3/NOL9/EXOSC9/UTP20/EXOSC7/BMS1	7
GO:0060142	regulation of syncytium formation by plasma membrane fusion	7/1081	27/18723	0.000671151	0.00947888	0.00754015	CXCL9/CXCL10/PLEKHO1/CAMK1/CD53/CFLAR/MAPK14	7
GO:0006354	DNA-templated transcription, elongation	14/1081	91/18723	0.000696489	0.00981044	0.0078039	ALYREF/EZH2/TSFM/DDX39B/CDK9/CCAR2/EAF1/HTATSF1/THOC1/TEFM/PCID2/SUPT16H/TCERG1/ZNF326	14
GO:0098543	detection of other organism	6/1081	20/18723	0.000702517	0.00986895	0.00785044	TLR2/HLA-A/NAIP/CD1D/HLA-B/TLR1	6
GO:1902600	proton transmembrane transport	20/1081	157/18723	0.000727468	0.0101923	0.00810764	SLC9A7/ATP6V1B2/ATP5F1B/PPIF/ATP5F1A/SLC11A2/ATP6V1A/ATP6V0D1/UQCRC1/CLCN5/ATP6V1H/CYC1/ATP6AP1/TCIRG1/ATP6V1C1/ATP1A1/ATP6V0A1/SLC25A3/SLC15A3/ATP6V1E1	20
GO:0002429	immune response-activating cell surface receptor signaling pathway	31/1081	291/18723	0.000757332	0.0105267	0.00837366	FCGR2B/CD38/GBP1/KCNN4/FPR1/LILRB4/FPR3/HLA-A/FPR2/VAV3/NECTIN2/ZC3H12A/RFTN1/CD300A/MALT1/EIF2B5/MEF2C/PRKCD/BTN2A2/BLNK/KHDRBS1/DENND1B/PIK3CD/BTN3A3/RIPK2/EIF2B2/BAG6/BAX/RNF31/NCKAP1L/DUSP3	31
GO:0002757	immune response-activating signal transduction	31/1081	291/18723	0.000757332	0.0105267	0.00837366	FCGR2B/CD38/GBP1/KCNN4/FPR1/LILRB4/FPR3/HLA-A/FPR2/VAV3/NECTIN2/ZC3H12A/RFTN1/CD300A/MALT1/EIF2B5/MEF2C/PRKCD/BTN2A2/BLNK/KHDRBS1/DENND1B/PIK3CD/BTN3A3/RIPK2/EIF2B2/BAG6/BAX/RNF31/NCKAP1L/DUSP3	31
GO:0016236	macroautophagy	31/1081	291/18723	0.000757332	0.0105267	0.00837366	SNF8/ATP6V1B2/LRRK2/PHF23/BAG3/ATP6V1A/NPC1/ATP2A2/ATP6V0D1/GBA/CHMP4B/EPG5/VPS16/ATP6V1H/TP53/TCIRG1/ATP6V1C1/RIPK2/VPS35/SCFD1/ATP6V0A1/UFL1/ATG7/TBK1/VPS41/ATP6V1E1/ATG3/CHMP4A/VCP/VPS13C/UBQLN1	31
GO:0032731	positive regulation of interleukin-1 beta production	11/1081	62/18723	0.000759575	0.0105301	0.00837637	CCL3/EGR1/GBP5/AIM2/MALT1/GSDMD/TMEM106A/JAK2/IFI16/P2RX7/RIPK2	11
GO:0002708	positive regulation of lymphocyte mediated immunity	16/1081	113/18723	0.000765852	0.0105893	0.00842343	HLA-A/RSAD2/NECTIN2/CD40/IL1B/TRAF2/MALT1/CD1D/HLA-B/MSH2/HLA-F/DENND1B/HLA-E/RIF1/MLH1/HSPD1	16
GO:0032640	tumor necrosis factor production	22/1081	181/18723	0.000771962	0.010618	0.00844628	CCL3/BCL3/CYBA/TLR2/IFIH1/PIK3R1/CD14/ZC3H12A/LRRK2/IL1A/PTAFR/CYBB/SYT11/TMEM106A/JAK2/HAVCR2/HLA-E/RIPK2/TLR1/HDAC1/DHX9/HSPD1	22
GO:0032680	regulation of tumor necrosis factor production	22/1081	181/18723	0.000771962	0.010618	0.00844628	CCL3/BCL3/CYBA/TLR2/IFIH1/PIK3R1/CD14/ZC3H12A/LRRK2/IL1A/PTAFR/CYBB/SYT11/TMEM106A/JAK2/HAVCR2/HLA-E/RIPK2/TLR1/HDAC1/DHX9/HSPD1	22
GO:0002707	negative regulation of lymphocyte mediated immunity	10/1081	53/18723	0.000793498	0.0108858	0.0086593	IL4I1/FCGR2B/LILRB4/HLA-A/HLA-B/HLA-F/HAVCR2/HLA-E/THOC1/NCKAP1L	10
GO:0071479	cellular response to ionizing radiation	12/1081	72/18723	0.000796687	0.0108932	0.00866523	EGR1/CYBA/HSPA5/IFI16/XRCC6/TMEM109/TP53/TANK/XRCC5/MAPK14/NUCKS1/GRB2	12
GO:1905897	regulation of response to endoplasmic reticulum stress	13/1081	82/18723	0.000799848	0.0108932	0.00866523	FCGR2B/HSPA5/PIK3R1/MANF/LRRK2/XBP1/FICD/HYOU1/BAG6/UFL1/BAX/NFE2L2/UBQLN1	13
GO:0002696	positive regulation of leukocyte activation	40/1081	409/18723	0.000800244	0.0108932	0.00866523	CCL3/IL4I1/CD38/IL15RA/CORO1A/LILRB4/CD274/HLA-A/VAV3/MMP14/NECTIN2/CD40/IL1B/RHOH/LRRK2/IL1A/XBP1/MALT1/PTAFR/MEF2C/CD1D/MSH2/HLA-F/RASAL3/HAVCR2/HSPH1/HLA-E/ITGB2/XRCC6/HLA-DMB/IL15/CD86/RIPK2/DUSP10/RIF1/MLH1/PCID2/AP3B1/HSPD1/NCKAP1L	40
GO:0002475	antigen processing and presentation via MHC class Ib	5/1081	14/18723	0.000820679	0.011114	0.00884081	TAP2/CD1D/HLA-F/HLA-E/AP3B1	5
GO:0046479	glycosphingolipid catabolic process	5/1081	14/18723	0.000820679	0.011114	0.00884081	GLA/PRKCD/GBA/NEU1/NAGA	5
GO:0070670	response to interleukin-4	8/1081	36/18723	0.000854564	0.0115432	0.00918224	CORO1A/HSPA5/XBP1/PARP14/TUBA1B/HSP90AB1/CDK4/PML	8
GO:0002704	negative regulation of leukocyte mediated immunity	11/1081	63/18723	0.000873053	0.0117328	0.00933304	IL4I1/FCGR2B/LILRB4/HLA-A/CD300A/HLA-B/HLA-F/HAVCR2/HLA-E/THOC1/NCKAP1L	11
GO:1904589	regulation of protein import	11/1081	63/18723	0.000873053	0.0117328	0.00933304	PIK3R1/ZC3H12A/BAG3/NUP62/PRKCD/JAK2/HSPA8/HSP90AB1/MAPK14/HDAC3/DMAP1	11
GO:0042129	regulation of T cell proliferation	21/1081	171/18723	0.000879777	0.011793	0.00938099	IL4I1/CORO1A/IL27/CEBPB/SDC4/LILRB4/CD274/HLA-A/IRF1/IL1B/IL1A/CD1D/BTN2A2/RASAL3/HAVCR2/HLA-E/HLA-DMB/IL15/CD86/RIPK2/NCKAP1L	21
GO:0043484	regulation of RNA splicing	19/1081	148/18723	0.000888343	0.0118776	0.00944829	PIK3R1/SRSF9/PRPF19/HNRNPL/DAZAP1/KHDRBS1/HSPA8/PUF60/NCBP1/HNRNPLL/SRSF7/RBM42/SF3B4/RBM4/C1QBP/FUS/JMJD6/ZNF326/PTBP1	19
GO:0043299	leukocyte degranulation	12/1081	73/18723	0.000904229	0.0120594	0.0095929	CCL3/FCGR2B/CORO1A/CD300A/PTAFR/HLA-F/PIK3CD/RAB27A/ITGB2/SNAP23/FES/NCKAP1L	12
GO:0045621	positive regulation of lymphocyte differentiation	15/1081	104/18723	0.000910637	0.0120701	0.00960141	IL4I1/IL15RA/LILRB4/MMP14/RHOH/XBP1/MALT1/XRCC6/IL15/CD86/RIPK2/DUSP10/PCID2/AP3B1/NCKAP1L	15
GO:0046634	regulation of alpha-beta T cell activation	15/1081	104/18723	0.000910637	0.0120701	0.00960141	IL27/LILRB4/CD274/HLA-A/IRF1/ZC3H12A/CD300A/MALT1/RASAL3/HSPH1/HLA-E/CD86/RIPK2/AP3B1/NCKAP1L	15
GO:0050671	positive regulation of lymphocyte proliferation	18/1081	137/18723	0.000914196	0.0120701	0.00960141	CD38/CORO1A/CD274/HLA-A/VAV3/CD40/IL1B/IL1A/MEF2C/CD1D/RASAL3/HAVCR2/HLA-E/HLA-DMB/IL15/CD86/RIPK2/NCKAP1L	18
GO:0050684	regulation of mRNA processing	18/1081	137/18723	0.000914196	0.0120701	0.00960141	SRSF9/PRPF19/HNRNPL/DAZAP1/KHDRBS1/DHX36/HSPA8/PUF60/NCBP1/CDK9/SRSF7/RBM42/SF3B4/RBM4/C1QBP/DHX9/JMJD6/PTBP1	18
GO:0032091	negative regulation of protein binding	14/1081	94/18723	0.00096788	0.012747	0.0101398	CAMK1/IFIT2/CTSZ/LRRK2/DTNBP1/ATP2A2/PRKCD/SYMPK/ACTB/GSK3B/MITD1/PPARA/BAX/PPP1CA	14
GO:0070663	regulation of leukocyte proliferation	27/1081	245/18723	0.000972097	0.0127706	0.0101586	IL4I1/FCGR2B/CD38/CORO1A/IL27/CEBPB/SDC4/LILRB4/CD274/HLA-A/IRF1/VAV3/CD40/IL1B/IL1A/CD300A/MEF2C/CD1D/BTN2A2/RASAL3/HAVCR2/HLA-E/HLA-DMB/IL15/CD86/RIPK2/NCKAP1L	27
GO:0032946	positive regulation of mononuclear cell proliferation	18/1081	138/18723	0.000995902	0.0130508	0.0103815	CD38/CORO1A/CD274/HLA-A/VAV3/CD40/IL1B/IL1A/MEF2C/CD1D/RASAL3/HAVCR2/HLA-E/HLA-DMB/IL15/CD86/RIPK2/NCKAP1L	18
GO:0036294	cellular response to decreased oxygen levels	20/1081	161/18723	0.00100005	0.0130726	0.0103988	EGR1/ICAM1/KCNMB1/ENO1/CYBB/TBL2/PGK1/ACAA2/HYOU1/CFLAR/AIFM1/TP53/PDK3/SLC8A1/HIF1AN/MDM4/DNM1L/IRAK1/NFE2L2/UBQLN1	20
GO:0032508	DNA duplex unwinding	13/1081	84/18723	0.00100873	0.0131535	0.0104632	MCM6/HMGA1/MCM3/NBN/DHX36/G3BP1/XRCC6/XRCC5/DDX1/RPA1/DHX9/WRNIP1/RUVBL1	13
GO:0030968	endoplasmic reticulum unfolded protein response	12/1081	74/18723	0.00102359	0.0133093	0.0105872	HSPA5/PIK3R1/XBP1/TBL2/FICD/EIF2S1/DERL1/CDK5RAP3/UFL1/BAX/VCP/NFE2L2	12
GO:0042594	response to starvation	23/1081	197/18723	0.00103565	0.0133093	0.0105872	TFEB/HSPA5/ZC3H12A/LRRK2/XBP1/RRAGC/TBL2/SREBF1/AKR1C3/FOXK1/MFSD2A/IFI16/GBA/EIF2S1/HSPA8/TP53/PPARA/PCK2/ATG7/VPS41/MYBBP1A/ADSL/NFE2L2	23
GO:0000154	rRNA modification	8/1081	37/18723	0.00103584	0.0133093	0.0105872	TSR3/FTSJ3/NAF1/NAT10/MRM1/DKC1/GAR1/NSUN5	8
GO:0000462	maturation of SSU-rRNA from tricistronic rRNA transcript (SSU-rRNA, 5.8S rRNA, LSU-rRNA)	8/1081	37/18723	0.00103584	0.0133093	0.0105872	UTP3/UTP6/TBL3/UTP20/NOL10/HEATR1/BYSL/BMS1	8
GO:0002369	T cell cytokine production	8/1081	37/18723	0.00103584	0.0133093	0.0105872	LILRB4/HLA-A/RSAD2/IL1B/TRAF2/MALT1/HLA-F/DENND1B	8
GO:0002724	regulation of T cell cytokine production	8/1081	37/18723	0.00103584	0.0133093	0.0105872	LILRB4/HLA-A/RSAD2/IL1B/TRAF2/MALT1/HLA-F/DENND1B	8
GO:0022409	positive regulation of cell-cell adhesion	30/1081	284/18723	0.00104622	0.01341	0.0106672	IL4I1/ICAM1/CORO1A/LILRB4/CD274/HLA-A/PLPP3/IL1B/RHOH/IL1A/XBP1/MALT1/PTAFR/CD1D/FUT4/RASAL3/JAK2/HAVCR2/HSPH1/HLA-E/ITGB2/HLA-DMB/IL15/CD86/RIPK2/DUSP10/AP3B1/HSPD1/IRAK1/NCKAP1L	30
GO:0042398	cellular modified amino acid biosynthetic process	9/1081	46/18723	0.00109567	0.0140096	0.0111442	GCH1/DHFR/GART/GCLM/MTHFD1/PLOD3/FPGS/ATIC/NFE2L2	9
GO:0045619	regulation of lymphocyte differentiation	21/1081	174/18723	0.00110144	0.0140432	0.0111709	IL4I1/FGL2/IL15RA/IL27/SLAMF8/LILRB4/IRF1/MMP14/ZC3H12A/RHOH/XBP1/MALT1/XRCC6/IL15/CD86/METTL3/RIPK2/DUSP10/PCID2/AP3B1/NCKAP1L	21
GO:0032612	interleukin-1 production	17/1081	128/18723	0.00111022	0.0140432	0.0111709	CCL3/EGR1/GBP5/AIM2/LILRB4/ZC3H12A/MALT1/GSDMD/TMEM106A/JAK2/HAVCR2/IFI16/MEFV/P2RX7/RIPK2/HDAC1/PML	17
GO:0032652	regulation of interleukin-1 production	17/1081	128/18723	0.00111022	0.0140432	0.0111709	CCL3/EGR1/GBP5/AIM2/LILRB4/ZC3H12A/MALT1/GSDMD/TMEM106A/JAK2/HAVCR2/IFI16/MEFV/P2RX7/RIPK2/HDAC1/PML	17
GO:0022411	cellular component disassembly	42/1081	443/18723	0.00111096	0.0140432	0.0111709	MMP14/PIK3R1/PLEK/GSN/PHF23/TGFBR1/HMGA1/EIF5A/GSPT1/SREBF1/WASHC2C/AKAP8L/ATP2A2/NAPA/ABCE1/GBA/EPG5/VPS16/AIFM1/APEH/GSK3B/HSPA8/CAPG/TP53/CFL1/SMARCC1/CDK5RAP3/UFL1/BAX/ATG7/OGFOD1/NSF/TWF2/SUPT16H/ATG3/PPP1CA/DNM1L/CKAP5/VCP/VPS13C/UBQLN1/DUSP3	42
GO:0006090	pyruvate metabolic process	15/1081	106/18723	0.00111162	0.0140432	0.0111709	PFKP/ENO1/FOXK1/PGK1/ME2/P2RX7/PPARA/PKM/PCK2/PDHA1/HK3/PDK3/DLAT/PFKL/ADPGK	15
GO:0002702	positive regulation of production of molecular mediator of immune response	16/1081	117/18723	0.00112114	0.0141296	0.0112397	HLA-A/RSAD2/CD40/IL1B/TRAF2/XBP1/MALT1/MSH2/HLA-F/DHX36/DENND1B/HLA-E/CD86/RIF1/MLH1/DDX1	16
GO:0030433	ubiquitin-dependent ERAD pathway	13/1081	85/18723	0.00112918	0.0141804	0.0112801	FBXO6/HSPA5/EDEM1/CALR/HSP90B1/FAF2/PSMC6/DERL1/BAG6/CCDC47/VCP/NFE2L2/UBQLN1	13
GO:0006261	DNA-dependent DNA replication	19/1081	151/18723	0.00113325	0.0141804	0.0112801	ALYREF/MCMBP/MCM6/POLA2/BAZ1A/HMGA1/FEN1/PCNA/MCM3/NBN/POLD1/TOPBP1/CDK9/ATG7/THOC1/RPA1/NUCKS1/WRNIP1/TERF1	19
GO:2001236	regulation of extrinsic apoptotic signaling pathway	19/1081	151/18723	0.00113325	0.0141804	0.0112801	ICAM1/ITGA6/SIAH2/TNFSF10/PDIA3/IL1B/TRAF2/IL1A/TGFBR1/FAF1/GCLM/PEA15/CFLAR/GSK3B/BIRC6/PPP1CA/PML/CYLD/STK4	19
GO:0043489	RNA stabilization	11/1081	65/18723	0.00114227	0.0142405	0.0113279	TRAF2/IKBKE/DHX36/SYNCRIP/NAF1/MAPK14/DKC1/FUS/DHX9/HNRNPD/NSUN2	11
GO:0051656	establishment of organelle localization	38/1081	390/18723	0.00114346	0.0142405	0.0113279	BLOC1S4/SNCA/NECTIN2/BOD1/LRRK2/NUSAP1/CD300A/DTNBP1/COPG1/SAR1A/NUP62/SYT11/ABCE1/NUP88/CHMP4B/AP3M2/PIK3CD/RAB27A/ATP6AP1/TCIRG1/CFL1/CUL3/RMDN1/XPO1/EXOC6/DYNLT1/KPNB1/MLH1/SNAP23/ACTR3/AP3B1/FES/LRPPRC/CHMP4A/TERF1/ZW10/BBS4/GOSR1	38
GO:1902369	negative regulation of RNA catabolic process	12/1081	75/18723	0.00115576	0.0143598	0.0114228	TRAF2/IKBKE/DHX36/SYNCRIP/NAF1/MAPK14/DKC1/FUS/DHX9/HNRNPD/LRPPRC/NSUN2	12
GO:0000463	maturation of LSU-rRNA from tricistronic rRNA transcript (SSU-rRNA, 5.8S rRNA, LSU-rRNA)	5/1081	15/18723	0.00117282	0.0144019	0.0114562	BOP1/FTSJ3/GTPBP4/NOL9/WDR12	5
GO:0000478	endonucleolytic cleavage involved in rRNA processing	5/1081	15/18723	0.00117282	0.0144019	0.0114562	BOP1/TBL3/NOL9/UTP20/BMS1	5
GO:0000479	endonucleolytic cleavage of tricistronic rRNA transcript (SSU-rRNA, 5.8S rRNA, LSU-rRNA)	5/1081	15/18723	0.00117282	0.0144019	0.0114562	BOP1/TBL3/NOL9/UTP20/BMS1	5
GO:0045346	regulation of MHC class II biosynthetic process	5/1081	15/18723	0.00117282	0.0144019	0.0114562	XBP1/TMEM106A/JAK2/TAF7/CIITA	5
GO:1902902	negative regulation of autophagosome assembly	5/1081	15/18723	0.00117282	0.0144019	0.0114562	LRRK2/PHF23/CHMP4B/SCFD1/CHMP4A	5
GO:0006379	mRNA cleavage	6/1081	22/18723	0.0012245	0.0150016	0.0119333	CSTF2T/CSTF2/NCBP1/AGO2/MOV10/CPSF3	6
GO:0010332	response to gamma radiation	10/1081	56/18723	0.00123883	0.0151419	0.0120449	EGR1/CXCL10/CYBA/HSPA5/XRCC6/TMEM109/TP53/XRCC5/BAX/PML	10
GO:0071398	cellular response to fatty acid	8/1081	38/18723	0.00124658	0.0151908	0.0120838	ZC3H12A/PTAFR/SREBF1/AKR1C3/PDK3/XRCC5/NME1/CDK4	8
GO:0007568	aging	34/1081	339/18723	0.0012486	0.0151908	0.0120838	ICAM1/NFKB2/SOD2/SNCA/KCNMB1/LRRK2/CALR/HMGA1/EIF2B5/NUP62/SREBF1/MSH2/CGAS/SERPING1/BCL2A1/GCLM/PRKCD/LIMS1/GBA/EIF2S1/RPN2/TP53/IL15/KYNU/SRF/CACYBP/CASP9/ATG7/MAPK14/OGG1/PML/GRB2/IRAK1/NFE2L2	34
GO:0002700	regulation of production of molecular mediator of immune response	20/1081	164/18723	0.00125813	0.0152715	0.012148	FCGR2B/LILRB4/HLA-A/RSAD2/CD40/IL1B/TRAF2/XBP1/MALT1/MSH2/CGAS/HLA-F/DHX36/DENND1B/HLA-E/CD86/RIF1/MLH1/THOC1/DDX1	20
GO:0006979	response to oxidative stress	42/1081	446/18723	0.00126597	0.0153313	0.0121956	GCH1/TRPM2/CD38/IL18BP/STAT1/SOD2/AIFM2/SNCA/NCF1/MMP14/MSRB2/DHFR/ZC3H12A/EZH2/LRRK2/PPIF/PTGS1/AKR1C3/PPARGC1B/PCNA/ATP2A2/GCLM/PRKCD/JAK2/NDUFS2/MAPKAP1/SLC23A2/AIFM1/SFPQ/EIF2S1/TP53/HNRNPM/SLC8A1/ATG7/HDAC1/OGG1/BRF2/PML/HSPD1/ATRN/NFE2L2/UBQLN1	42
GO:0001774	microglial cell activation	9/1081	47/18723	0.00128683	0.0155126	0.0123398	CCL3/TLR2/FPR2/SNCA/LRRK2/SYT11/JAK2/ITGB2/TLR1	9
GO:0019884	antigen processing and presentation of exogenous antigen	9/1081	47/18723	0.00128683	0.0155126	0.0123398	FCGR2B/TAP1/HLA-A/CD1D/HLA-F/HLA-E/PSME1/HLA-DMB/AP3B1	9
GO:0050766	positive regulation of phagocytosis	11/1081	66/18723	0.00130053	0.0156419	0.0124427	FCGR2B/IL15RA/CYBA/FPR2/IL1B/CALR/CAMK1D/RAB27A/IL15/LMAN2/NCKAP1L	11
GO:0031667	response to nutrient levels	44/1081	474/18723	0.0013085	0.015702	0.0124904	CXCL10/ICAM1/STAT1/TFEB/SOD2/CYBA/CD40/HSPA5/ZC3H12A/LRRK2/PIM1/XBP1/USF1/RRAGC/CYBB/TBL2/SREBF1/AKR1C3/FOXK1/MTHFR/GCLM/MFSD2A/IFI16/GBA/AIFM1/EIF2S1/HSPA8/TP53/IL15/KYNU/PPARA/SRF/PCK2/TRIM24/SLC8A1/ATG7/VPS41/OGG1/MYBBP1A/FES/DNM1L/ADSL/BBS4/NFE2L2	44
GO:0044788	modulation by host of viral process	7/1081	30/18723	0.00132213	0.0158295	0.0125918	ZC3H12A/IGF2R/STOM/HSPA8/CFL1/PPIB/NUCKS1	7
GO:1903706	regulation of hemopoiesis	36/1081	367/18723	0.00135326	0.0161655	0.0128592	CCL3/IL4I1/FCGR2B/FGL2/IL15RA/STAT1/IL27/CEBPB/SLAMF8/LILRB4/IRF1/MMP14/PIK3R1/ZC3H12A/RHOH/XBP1/MALT1/MEF2C/HLA-B/PPARGC1B/HSPA9/PRMT1/XRCC6/ATP6AP1/IL15/GPR137/CD86/METTL3/RIPK2/DUSP10/NME1/MAPK14/PCID2/AP3B1/FES/NCKAP1L	36
GO:1903829	positive regulation of cellular protein localization	29/1081	276/18723	0.00136467	0.0162648	0.0129382	PIK3R1/ZC3H12A/BAG3/PARP9/NUP62/SYT11/CCT5/NMT1/PRKCD/JAK2/CCT2/STOM/SAE1/ITGB2/GSK3B/VPS11/HSP90AB1/CCT7/TCP1/CCT6A/CDK5RAP3/GNL3/RNF31/MAPK14/DKC1/HDAC3/DMAP1/MESD/CCT3	29
GO:0002768	immune response-regulating cell surface receptor signaling pathway	32/1081	315/18723	0.00138965	0.0165252	0.0131453	FCGR2B/CD38/GBP1/KCNN4/FPR1/LILRB4/FPR3/HLA-A/FPR2/VAV3/NECTIN2/CD40/ZC3H12A/RFTN1/CD300A/MALT1/EIF2B5/MEF2C/PRKCD/BTN2A2/BLNK/KHDRBS1/DENND1B/PIK3CD/BTN3A3/RIPK2/EIF2B2/BAG6/BAX/RNF31/NCKAP1L/DUSP3	32
GO:0009410	response to xenobiotic stimulus	43/1081	462/18723	0.00140217	0.0166366	0.0132339	CD38/AIM2/ICAM1/STAT1/SOD2/CYBA/SLAMF8/CXCR4/SNCA/VAV3/HSPA5/IL1B/CALR/CYBB/MEF2C/SREBF1/PCNA/NPC1/MTHFR/GCLM/NAT1/EFTUD2/RHBDD3/RPN2/HSP90AB1/ATP1A1/CTPS1/UMPS/TPMT/CDK9/SRP68/XPO1/XRCC5/SLC8A1/NME1/CBR1/HDAC1/OGG1/TERF1/HSPD1/NCKAP1L/PMS2/NFE2L2	43
GO:0032388	positive regulation of intracellular transport	23/1081	202/18723	0.00145142	0.0171822	0.0136679	CAMK1/PIK3R1/IL1B/ZC3H12A/EDEM1/SAR1A/BAG3/NMT1/PRKCD/JAK2/STOM/KHDRBS1/SAE1/ITGB2/RUFY3/GSK3B/VPS11/HSP90AB1/RNF31/MAPK14/HDAC3/DMAP1/DHX9	23
GO:0061077	chaperone-mediated protein folding	11/1081	67/18723	0.00147635	0.0174381	0.0138715	HSPA5/DNAJC5/HSPA9/SDF2L1/CCT2/HSPH1/PDIA4/HSPA8/PPIB/DNAJC7/UNC45A	11
GO:0001914	regulation of T cell mediated cytotoxicity	8/1081	39/18723	0.00149008	0.0175217	0.013938	FCGR2B/HLA-A/NECTIN2/CD1D/HLA-B/HLA-F/HLA-E/NCKAP1L	8
GO:0032728	positive regulation of interferon-beta production	8/1081	39/18723	0.00149008	0.0175217	0.013938	TLR2/IFIH1/IRF1/DHX58/HSP90AA1/RIPK2/TBK1/DHX9	8
GO:2001238	positive regulation of extrinsic apoptotic signaling pathway	9/1081	48/18723	0.00150399	0.0176459	0.0140367	TNFSF10/PDIA3/TRAF2/FAF1/PEA15/PPP1CA/PML/CYLD/STK4	9
GO:0050851	antigen receptor-mediated signaling pathway	26/1081	240/18723	0.00152974	0.0179082	0.0142454	FCGR2B/CD38/GBP1/KCNN4/LILRB4/HLA-A/VAV3/NECTIN2/ZC3H12A/RFTN1/CD300A/MALT1/EIF2B5/MEF2C/BTN2A2/BLNK/KHDRBS1/DENND1B/PIK3CD/BTN3A3/RIPK2/EIF2B2/BAX/RNF31/NCKAP1L/DUSP3	26
GO:0051131	chaperone-mediated protein complex assembly	6/1081	23/18723	0.00157658	0.0183748	0.0146166	PFDN6/CCT2/HSP90AA1/NDUFAF1/HSP90AB1/HSPD1	6
GO:0071218	cellular response to misfolded protein	6/1081	23/18723	0.00157658	0.0183748	0.0146166	SDF2L1/DERL1/CUL3/BAG6/UGGT1/VCP	6
GO:0071480	cellular response to gamma radiation	7/1081	31/18723	0.00162374	0.0186316	0.0148208	EGR1/CYBA/HSPA5/XRCC6/TMEM109/TP53/XRCC5	7
GO:0006828	manganese ion transport	5/1081	16/18723	0.00162539	0.0186316	0.0148208	TRPM2/SLC39A8/SLC11A2/TMEM165/ATP13A1	5
GO:0019377	glycolipid catabolic process	5/1081	16/18723	0.00162539	0.0186316	0.0148208	GLA/PRKCD/GBA/NEU1/NAGA	5
GO:0045342	MHC class II biosynthetic process	5/1081	16/18723	0.00162539	0.0186316	0.0148208	XBP1/TMEM106A/JAK2/TAF7/CIITA	5
GO:0061684	chaperone-mediated autophagy	5/1081	16/18723	0.00162539	0.0186316	0.0148208	SNCA/BAG3/HSP90AA1/HSPA8/ATG7	5
GO:0071361	cellular response to ethanol	5/1081	16/18723	0.00162539	0.0186316	0.0148208	SOD2/KCNMB1/CYBB/SLC23A2/ITPR2	5
GO:0032611	interleukin-1 beta production	15/1081	110/18723	0.0016269	0.0186316	0.0148208	CCL3/EGR1/GBP5/AIM2/LILRB4/ZC3H12A/MALT1/GSDMD/TMEM106A/JAK2/IFI16/MEFV/P2RX7/RIPK2/PML	15
GO:0032651	regulation of interleukin-1 beta production	15/1081	110/18723	0.0016269	0.0186316	0.0148208	CCL3/EGR1/GBP5/AIM2/LILRB4/ZC3H12A/MALT1/GSDMD/TMEM106A/JAK2/IFI16/MEFV/P2RX7/RIPK2/PML	15
GO:0042267	natural killer cell mediated cytotoxicity	11/1081	68/18723	0.00167117	0.019097	0.015191	SLAMF7/CORO1A/HLA-A/NECTIN2/RNF19B/HLA-B/TUBB4B/HLA-F/HAVCR2/HLA-E/RAB27A	11
GO:0033157	regulation of intracellular protein transport	25/1081	229/18723	0.00167652	0.0191167	0.0152067	CAMK1/PIK3R1/IL1B/ZC3H12A/LRRK2/EDEM1/SAR1A/BAG3/NUP62/SREBF1/NMT1/PRKCD/JAK2/STOM/SAE1/ITGB2/RUFY3/GSK3B/VPS11/HSP90AB1/XPO1/RNF31/MAPK14/HDAC3/DMAP1	25
GO:0007033	vacuole organization	21/1081	180/18723	0.00169119	0.0192423	0.0153066	CORO1A/TFEB/LRRK2/PHF23/BAG3/ATP2A2/NAGLU/GBA/TMEM165/CHMP4B/VPS16/VPS11/TCIRG1/RAB14/SCFD1/ATG7/AP3B1/ATG3/CHMP4A/WASHC5/UBQLN1	21
GO:0001913	T cell mediated cytotoxicity	9/1081	49/18723	0.00174961	0.0196336	0.0156179	FCGR2B/HLA-A/NECTIN2/CD1D/HLA-B/HLA-F/HLA-E/RAB27A/NCKAP1L	9
GO:0006012	galactose metabolic process	4/1081	10/18723	0.00175221	0.0196336	0.0156179	GALM/GLB1/GALE/GALK2	4
GO:0031118	rRNA pseudouridine synthesis	4/1081	10/18723	0.00175221	0.0196336	0.0156179	TSR3/NAF1/DKC1/GAR1	4
GO:0045348	positive regulation of MHC class II biosynthetic process	4/1081	10/18723	0.00175221	0.0196336	0.0156179	XBP1/TMEM106A/JAK2/CIITA	4
GO:0070391	response to lipoteichoic acid	4/1081	10/18723	0.00175221	0.0196336	0.0156179	TLR2/CD14/RIPK2/MAPK14	4
GO:0071223	cellular response to lipoteichoic acid	4/1081	10/18723	0.00175221	0.0196336	0.0156179	TLR2/CD14/RIPK2/MAPK14	4
GO:1990266	neutrophil migration	16/1081	122/18723	0.00175263	0.0196336	0.0156179	CXCL9/CCL3/CXCL10/CCL4/SLAMF8/VAV3/RHOH/S100A9/CAMK1D/PIK3CD/ITGB2/PPIB/SRP54/C1QBP/DNM1L/NCKAP1L	16
GO:1903362	regulation of cellular protein catabolic process	27/1081	255/18723	0.0017554	0.0196336	0.0156179	PSME2/LRRK2/RNF19B/FAF1/N4BP1/NUB1/PSMC4/GBA/HSP90AA1/PSME1/PSMC2/PSMC6/GSK3B/VPS11/HSP90AB1/XPO1/SMARCC1/VPS35/BAG6/USP5/CDK5RAP3/CCAR2/UFL1/PML/VCP/NFE2L2/UBQLN1	27
GO:0006664	glycolipid metabolic process	14/1081	100/18723	0.00178142	0.0198825	0.0158159	ST3GAL5/GLA/UGCG/PRKCD/GBA/GLB1/B4GALT5/PIGX/NEU1/CERK/BAX/PIGO/NAGA/PIGM	14
GO:0007034	vacuolar transport	19/1081	157/18723	0.001799	0.019994	0.0159046	SNF8/DENND3/LRRK2/IGF2R/NPC1/ATP6V0D1/SNX27/CHMP4B/EPG5/VPS16/HSPA8/VPS11/VPS35/VPS41/AP3B1/CHMP4A/M6PR/VCP/VPS13C	19
GO:0051250	negative regulation of lymphocyte activation	19/1081	157/18723	0.001799	0.019994	0.0159046	IL4I1/FCGR2B/FGL2/CEBPB/SDC4/LILRB4/CD274/IRF1/ZC3H12A/CD300A/SAMSN1/HLA-F/BTN2A2/HAVCR2/RHBDD3/CD86/THOC1/NCKAP1L/DUSP3	19
GO:0000075	cell cycle checkpoint signaling	20/1081	169/18723	0.00181456	0.0201245	0.0160084	FBXO6/ZWILCH/PRPF19/MSH2/NBN/KLHL22/TOPBP1/DDX39B/TP53/CDC5L/CDK5RAP3/CCAR2/MAPK14/THOC1/PCID2/DYNC1LI1/NSUN2/PML/ZW10/FOXN3	20
GO:0000245	spliceosomal complex assembly	12/1081	79/18723	0.00183392	0.0202964	0.0161451	TXNL4A/SRSF9/PRPF19/DDX39B/PUF60/NCBP1/DDX1/ISY1/USP39/SF3B1/CRNKL1/SF3A3	12
GO:1901224	positive regulation of NIK/NF-kappaB signaling	11/1081	69/18723	0.00188647	0.0208342	0.016573	TLR2/CD14/IL1B/CALR/IFI35/NMI/TERF2IP/HAVCR2/LIMS1/CD86/IRAK1	11
GO:1901654	response to ketone	22/1081	194/18723	0.00191614	0.0211177	0.0167984	CD38/ICAM1/CYBA/TLR2/CALR/NASP/PTAFR/CYBB/SREBF1/AKR1C3/XRN1/PCNA/GBA/GLB1/CFLAR/AIFM1/PCK2/CASP9/CDC5L/NME1/CDK4/HNRNPD	22
GO:0043488	regulation of mRNA stability	19/1081	158/18723	0.00193709	0.021304	0.0169466	ZC3H12A/TRAF2/POLR2G/PRKCD/IKBKE/DHX36/SYNCRIP/EXOSC9/METTL3/AGO2/EXOSC7/HNRNPM/MOV10/MLH1/MAPK14/FUS/PCID2/DHX9/HNRNPD	19
GO:0000956	nuclear-transcribed mRNA catabolic process	15/1081	112/18723	0.00195148	0.0213729	0.0170015	ZC3H12A/EIF4A3/GSPT1/XRN1/POLR2G/SMG9/MAGOHB/DHX36/EXOSC9/NCBP1/AGO2/EDC4/EXOSC7/MLH1/PCID2	15
GO:0046632	alpha-beta T cell differentiation	15/1081	112/18723	0.00195148	0.0213729	0.0170015	BCL3/IL27/SEMA4A/LILRB4/IRF1/RSAD2/RELB/IL6R/BATF/ZC3H12A/MALT1/CD86/RIPK2/AP3B1/NCKAP1L	15
GO:0042102	positive regulation of T cell proliferation	14/1081	101/18723	0.00196073	0.0214297	0.0170466	CORO1A/CD274/HLA-A/IL1B/IL1A/CD1D/RASAL3/HAVCR2/HLA-E/HLA-DMB/IL15/CD86/RIPK2/NCKAP1L	14
GO:0035456	response to interferon-beta	7/1081	32/18723	0.00197625	0.0215547	0.017146	IFITM1/AIM2/STAT1/IRF1/IFITM3/IFI16/IKBKE	7
GO:0051251	positive regulation of lymphocyte activation	35/1081	362/18723	0.00199899	0.0216409	0.0172146	IL4I1/CD38/IL15RA/CORO1A/LILRB4/CD274/HLA-A/VAV3/MMP14/CD40/IL1B/RHOH/IL1A/XBP1/MALT1/MEF2C/CD1D/MSH2/HLA-F/RASAL3/HAVCR2/HSPH1/HLA-E/XRCC6/HLA-DMB/IL15/CD86/RIPK2/DUSP10/RIF1/MLH1/PCID2/AP3B1/HSPD1/NCKAP1L	35
GO:0002726	positive regulation of T cell cytokine production	6/1081	24/18723	0.00200059	0.0216409	0.0172146	HLA-A/RSAD2/IL1B/TRAF2/MALT1/DENND1B	6
GO:0002755	MyD88-dependent toll-like receptor signaling pathway	6/1081	24/18723	0.00200059	0.0216409	0.0172146	TLR2/IRF1/CD300A/TLR1/HSPD1/IRAK1	6
GO:0070129	regulation of mitochondrial translation	6/1081	24/18723	0.00200059	0.0216409	0.0172146	RCC1L/MTG1/TSFM/TRUB2/C1QBP/LRPPRC	6
GO:1901605	alpha-amino acid metabolic process	22/1081	195/18723	0.00204527	0.0220788	0.017563	IL4I1/SLC39A8/ODC1/DHFR/SDSL/GART/MTHFR/GCLM/GOT1/SERINC5/SEPHS2/ILVBL/MTHFD1/GCDH/KYNU/CTPS1/SEPHS1/PLOD3/HSD17B10/FPGS/SLC25A13/GMPS	22
GO:0006631	fatty acid metabolic process	37/1081	390/18723	0.00210453	0.0226721	0.0180349	PLA2G4C/SNCA/IL1B/MLYCD/LPGAT1/PANK2/ECI1/PCCB/XBP1/PTGS1/HSD17B4/SREBF1/AKR1C3/LPIN2/MFSD2A/ACAD10/ACAA2/ACOX3/HACL1/AOAH/ILVBL/ETFA/GCDH/CYP4V2/PPARA/PCK2/ECHS1/SGPL1/ABHD12/MCEE/PDK3/PTGR1/MAPK14/CBR1/HADHB/HSD17B10/ACSL5	37
GO:0031663	lipopolysaccharide-mediated signaling pathway	10/1081	60/18723	0.00212949	0.0227457	0.0180935	CCL3/CD180/TLR2/CD14/IL1B/MALT1/PTAFR/RIPK2/MAPK14/IRAK1	10
GO:0042306	regulation of protein import into nucleus	10/1081	60/18723	0.00212949	0.0227457	0.0180935	PIK3R1/ZC3H12A/BAG3/NUP62/PRKCD/JAK2/HSP90AB1/MAPK14/HDAC3/DMAP1	10
GO:0051851	modulation by host of symbiont process	10/1081	60/18723	0.00212949	0.0227457	0.0180935	CCL3/CCL4/ZC3H12A/IGF2R/STOM/HSPA8/CFL1/PPIB/HDAC1/NUCKS1	10
GO:0002573	myeloid leukocyte differentiation	23/1081	208/18723	0.00213213	0.0227457	0.0180935	CCL3/CEBPB/LILRB4/TLR2/RELB/BATF/PIK3R1/SNX10/PPARGC1B/NRROS/IFI16/GBA/PIK3CD/LBR/ATP6AP1/TCIRG1/IL15/GPR137/SRP54/NME1/MAPK14/AP3B1/FES	23
GO:0071347	cellular response to interleukin-1	15/1081	113/18723	0.00213295	0.0227457	0.0180935	CHI3L1/CCL3/EGR1/CCL4/GBP1/ICAM1/CEBPB/CD40/GBP2/IL1B/NFKB1/ZC3H12A/OTUD4/TANK/IRAK1	15
GO:0035710	CD4-positive, alpha-beta T cell activation	14/1081	102/18723	0.00215473	0.0229316	0.0182413	BCL3/IL27/SEMA4A/CD274/RSAD2/RELB/IL6R/BATF/ZC3H12A/MALT1/TCIRG1/CD86/RIPK2/NCKAP1L	14
GO:0006677	glycosylceramide metabolic process	5/1081	17/18723	0.00219411	0.02321	0.0184628	GLA/UGCG/PRKCD/GBA/NAGA	5
GO:0008340	determination of adult lifespan	5/1081	17/18723	0.00219411	0.02321	0.0184628	LRRK2/MSH2/CGAS/GBA/TP53	5
GO:0055119	relaxation of cardiac muscle	5/1081	17/18723	0.00219411	0.02321	0.0184628	RGS2/GSN/ATP2A2/ATP1A1/SLC8A1	5
GO:0030641	regulation of cellular pH	12/1081	81/18723	0.00227911	0.0240608	0.0191396	SLC9A7/SLAMF8/ATP5F1B/LRRK2/MAFG/ATP6V0D1/TMEM165/ATP6V1H/ATP6AP1/TCIRG1/ATP6V0A1/DMXL2	12
GO:0090150	establishment of protein localization to membrane	27/1081	260/18723	0.00231854	0.0244281	0.0194318	VAMP5/NCF1/HSPA5/RFTN1/NPC1/NMT1/STOM/CHMP4B/HSP90AA1/ITGB2/EMC7/RTP4/SRP68/SRP54/VPS35/BAG6/CCDC47/BAX/TIMM29/NSF/ATP13A1/CHM/AP3B1/ATG3/EMC1/CHMP4A/SIL1	27
GO:0048525	negative regulation of viral process	13/1081	92/18723	0.00235326	0.0246952	0.0196442	IFITM1/ISG20/STAT1/IFIH1/RSAD2/IFITM3/GSN/N4BP1/APOBEC3G/CIITA/IFI16/PARP10/PML	13
GO:1903312	negative regulation of mRNA metabolic process	13/1081	92/18723	0.00235326	0.0246952	0.0196442	TRAF2/SRSF9/IKBKE/SYNCRIP/CDK9/SRSF7/RBM42/MAPK14/C1QBP/FUS/DHX9/HNRNPD/PTBP1	13
GO:0030593	neutrophil chemotaxis	14/1081	103/18723	0.00236433	0.024762	0.0196974	CXCL9/CCL3/CXCL10/CCL4/VAV3/S100A9/CAMK1D/PIK3CD/ITGB2/PPIB/SRP54/C1QBP/DNM1L/NCKAP1L	14
GO:0002228	natural killer cell mediated immunity	11/1081	71/18723	0.00238485	0.0249274	0.0198289	SLAMF7/CORO1A/HLA-A/NECTIN2/RNF19B/HLA-B/TUBB4B/HLA-F/HAVCR2/HLA-E/RAB27A	11
GO:0051788	response to misfolded protein	6/1081	25/18723	0.00250539	0.0260323	0.0207079	SDF2L1/DERL1/CUL3/BAG6/UGGT1/VCP	6
GO:0090382	phagosome maturation	6/1081	25/18723	0.00250539	0.0260323	0.0207079	CORO1A/SLAMF8/RAB32/SYT11/TCIRG1/RAB14	6
GO:0098581	detection of external biotic stimulus	6/1081	25/18723	0.00250539	0.0260323	0.0207079	TLR2/HLA-A/NAIP/CD1D/HLA-B/TLR1	6
GO:0002312	B cell activation involved in immune response	12/1081	82/18723	0.0025327	0.0262127	0.0208513	FCGR2B/BCL3/CD180/CD40/BATF/XBP1/MSH2/NBN/RIF1/MLH1/THOC1/HSPD1	12
GO:0090502	RNA phosphodiester bond hydrolysis, endonucleolytic	12/1081	82/18723	0.0025327	0.0262127	0.0208513	ZC3H12A/BOP1/FEN1/TBL3/NOL9/RNASEH2A/UTP20/RPP30/AGO2/LACTB2/CPSF3/BMS1	12
GO:0070665	positive regulation of leukocyte proliferation	18/1081	150/18723	0.00257208	0.0265377	0.0211099	CD38/CORO1A/CD274/HLA-A/VAV3/CD40/IL1B/IL1A/MEF2C/CD1D/RASAL3/HAVCR2/HLA-E/HLA-DMB/IL15/CD86/RIPK2/NCKAP1L	18
GO:0060759	regulation of response to cytokine stimulus	19/1081	162/18723	0.00258231	0.0265377	0.0211099	NLRC5/CXCR4/TLR2/IFIH1/STAT2/SPPL2A/TRAF2/PARP9/OTUD4/IKBKE/PARP14/OTULIN/HSP90AB1/METTL3/RIPK2/TBK1/DHX9/CYLD/IRAK1	19
GO:0034599	cellular response to oxidative stress	29/1081	288/18723	0.00258703	0.0265377	0.0211099	GCH1/TRPM2/IL18BP/SOD2/AIFM2/SNCA/NCF1/DHFR/ZC3H12A/EZH2/LRRK2/PPIF/AKR1C3/PPARGC1B/PCNA/ATP2A2/PRKCD/JAK2/MAPKAP1/AIFM1/SFPQ/EIF2S1/TP53/ATG7/HDAC1/BRF2/PML/NFE2L2/UBQLN1	29
GO:0032088	negative regulation of NF-kappaB transcription factor activity	13/1081	93/18723	0.00259446	0.0265377	0.0211099	AIM2/BCL3/NLRC5/TRAF3/ZC3H12A/FAF1/HAVCR2/PARP10/OTULIN/CDK5RAP3/UFL1/CYLD/IRAK1	13
GO:0032755	positive regulation of interleukin-6 production	13/1081	93/18723	0.00259446	0.0265377	0.0211099	CYBA/TLR2/IFIH1/IL6R/IL1B/IL1A/XBP1/PTAFR/TMEM106A/RIPK2/TLR1/DHX9/HSPD1	13
GO:0006054	N-acetylneuraminate metabolic process	4/1081	11/18723	0.00262827	0.0265377	0.0211099	GNPDA1/RENBP/NAGK/AMDHD2	4
GO:0006188	IMP biosynthetic process	4/1081	11/18723	0.00262827	0.0265377	0.0211099	PAICS/GART/ADSL/ATIC	4
GO:0032329	serine transport	4/1081	11/18723	0.00262827	0.0265377	0.0211099	SLC1A4/SERINC5/SLC1A5/SLC38A7	4
GO:0039530	MDA-5 signaling pathway	4/1081	11/18723	0.00262827	0.0265377	0.0211099	IFIH1/DHX58/DDX60/C1QBP	4
GO:0051132	NK T cell activation	4/1081	11/18723	0.00262827	0.0265377	0.0211099	CD300A/RASAL3/HSPH1/IL15	4
GO:0060159	regulation of dopamine receptor signaling pathway	4/1081	11/18723	0.00262827	0.0265377	0.0211099	LRRK2/DTNBP1/PRMT5/VPS35	4
GO:0070778	L-aspartate transmembrane transport	4/1081	11/18723	0.00262827	0.0265377	0.0211099	SLC1A4/SLC1A5/SLC38A7/SLC25A13	4
GO:2001234	negative regulation of apoptotic signaling pathway	24/1081	224/18723	0.00262959	0.0265377	0.0211099	ICAM1/ITGA6/SOD2/SIAH2/IL1B/LRRK2/IL1A/PPIF/TGFBR1/ENO1/XBP1/GCLM/PEA15/ACAA2/HYOU1/CFLAR/GSK3B/GHITM/CCAR2/BAX/BIRC6/HDAC1/NDUFS3/NFE2L2	24
GO:0031334	positive regulation of protein-containing complex assembly	25/1081	237/18723	0.00267732	0.0269677	0.0214519	GBP5/ICAM1/CORO1A/SNCA/FNIP2/PLEK/GSN/FAF1/WASHC2C/IQGAP2/HSP90AA1/CYFIP1/PSMC6/GSK3B/TP53/BAX/ACTR3/FES/TERF1/CKAP5/MED25/GRB2/NCKAP1L/WASHC5/VCP	25
GO:0002218	activation of innate immune response	9/1081	52/18723	0.00268393	0.0269827	0.0214639	AIM2/CGAS/IFI16/HSP90AA1/SFPQ/XRCC6/RBM14/XRCC5/TBK1	9
GO:0061136	regulation of proteasomal protein catabolic process	21/1081	187/18723	0.00269993	0.0270919	0.0215507	PSME2/LRRK2/RNF19B/N4BP1/NUB1/PSMC4/GBA/PSME1/PSMC2/PSMC6/GSK3B/HSP90AB1/XPO1/SMARCC1/BAG6/USP5/CCAR2/UFL1/VCP/NFE2L2/UBQLN1	21
GO:0030258	lipid modification	23/1081	212/18723	0.00272307	0.0272542	0.0216798	PLA2G7/PLPP3/MLYCD/ECI1/MBOAT7/HSD17B4/MFSD2A/ACAD10/ACAA2/GBA/ACOX3/HACL1/ILVBL/ETFA/GCDH/CYP4V2/PPARA/PIP4P1/CERK/ECHS1/MAPK14/HADHB/HSD17B10	23
GO:0032615	interleukin-12 production	10/1081	62/18723	0.0027368	0.0272542	0.0216798	TLR2/IRF1/CD40/NFKB1/HLA-B/MEFV/RIPK2/MAPK14/C1QBP/HSPD1	10
GO:0032655	regulation of interleukin-12 production	10/1081	62/18723	0.0027368	0.0272542	0.0216798	TLR2/IRF1/CD40/NFKB1/HLA-B/MEFV/RIPK2/MAPK14/C1QBP/HSPD1	10
GO:0048002	antigen processing and presentation of peptide antigen	10/1081	62/18723	0.0027368	0.0272542	0.0216798	FCGR2B/TAP1/TAP2/HLA-A/CALR/HLA-B/HLA-F/HLA-E/TAPBP/HLA-DMB	10
GO:0031123	RNA 3'-end processing	15/1081	116/18723	0.00276333	0.0274492	0.021835	CSTF2T/CLP1/SYMPK/DHX36/INTS8/CSTF2/EXOSC9/NCBP1/CDK9/EXOSC7/DKC1/HSD17B10/TOE1/INTS5/CPSF3	15
GO:0071456	cellular response to hypoxia	18/1081	151/18723	0.00276681	0.0274492	0.021835	EGR1/ICAM1/KCNMB1/ENO1/CYBB/TBL2/PGK1/ACAA2/HYOU1/CFLAR/TP53/PDK3/SLC8A1/HIF1AN/MDM4/IRAK1/NFE2L2/UBQLN1	18
GO:0043367	CD4-positive, alpha-beta T cell differentiation	12/1081	83/18723	0.00280878	0.0278132	0.0221245	BCL3/IL27/SEMA4A/RSAD2/RELB/IL6R/BATF/ZC3H12A/MALT1/CD86/RIPK2/NCKAP1L	12
GO:0051222	positive regulation of protein transport	30/1081	303/18723	0.00284073	0.0279681	0.0222477	TRPM2/CD38/KCNN4/TLR2/CAMK1/PIK3R1/IL1B/NADK/ZC3H12A/IL1A/EDEM1/SAR1A/BAG3/NMT1/PRKCD/JAK2/STOM/SAE1/ITGB2/TM7SF3/RUFY3/GSK3B/VPS11/HSP90AB1/PCK2/RNF31/MAPK14/HDAC3/DMAP1/DNM1L	30
GO:0051702	biological process involved in interaction with symbiont	13/1081	94/18723	0.00285551	0.0279681	0.0222477	CCL3/CCL4/ZC3H12A/IGF2R/APOL1/STOM/HSPA8/CFL1/PPIB/DDB1/HDAC1/NUCKS1/HSPD1	13
GO:0009112	nucleobase metabolic process	7/1081	34/18723	0.00285627	0.0279681	0.0222477	TYMP/PAICS/GART/RRM1/CTPS1/UMPS/GMPS	7
GO:0010922	positive regulation of phosphatase activity	7/1081	34/18723	0.00285627	0.0279681	0.0222477	PLEK/CD300A/MEF2C/PPARGC1B/JAK2/PTPA/HSP90AB1	7
GO:0016242	negative regulation of macroautophagy	7/1081	34/18723	0.00285627	0.0279681	0.0222477	LRRK2/PHF23/NPC1/CHMP4B/TP53/SCFD1/CHMP4A	7
GO:0051973	positive regulation of telomerase activity	7/1081	34/18723	0.00285627	0.0279681	0.0222477	CCT2/HSP90AA1/HSP90AB1/NAF1/TCP1/XRCC5/DKC1	7
GO:0042088	T-helper 1 type immune response	8/1081	43/18723	0.00286345	0.0279864	0.0222623	IL18BP/BCL3/IL27/SEMA4A/RELB/IL1B/HAVCR2/RIPK2	8
GO:0035303	regulation of dephosphorylation	16/1081	128/18723	0.0028794	0.0280351	0.022301	BOD1/PLEK/CD300A/HSP90B1/MEF2C/PPARGC1B/PRKCD/JAK2/GBA/SYMPK/GSK3B/PTPA/HSP90AB1/CDK5RAP3/NCKAP1L/PTBP1	16
GO:0001522	pseudouridine synthesis	5/1081	18/18723	0.00289504	0.0280351	0.022301	TSR3/NAF1/TRUB2/DKC1/GAR1	5
GO:0006415	translational termination	5/1081	18/18723	0.00289504	0.0280351	0.022301	EIF5A/GSPT1/ABCE1/APEH/OGFOD1	5
GO:0045953	negative regulation of natural killer cell mediated cytotoxicity	5/1081	18/18723	0.00289504	0.0280351	0.022301	HLA-A/HLA-B/HLA-F/HAVCR2/HLA-E	5
GO:0046112	nucleobase biosynthetic process	5/1081	18/18723	0.00289504	0.0280351	0.022301	PAICS/GART/CTPS1/UMPS/GMPS	5
GO:0071241	cellular response to inorganic substance	24/1081	226/18723	0.00295255	0.0285395	0.0227023	TRPM2/SNCA/NCF1/HSPA5/TRAF2/LRRK2/NSMCE3/PPIF/CALR/EIF4A3/CYBB/MEF2C/AKR1C3/SYT11/CFLAR/AIFM1/EIF2S1/CACYBP/DDI2/FUS/OGG1/HNRNPD/NCSTN/NFE2L2	24
GO:2001242	regulation of intrinsic apoptotic signaling pathway	19/1081	164/18723	0.00296712	0.0286278	0.0227725	SOD2/LRRK2/PPIF/ENO1/XBP1/EIF5A/S100A9/HYOU1/SFPQ/TP53/CCAR2/BAX/HDAC1/NDUFS3/DNM1L/NACC2/CYLD/NFE2L2/UBQLN1	19
GO:0002637	regulation of immunoglobulin production	11/1081	73/18723	0.00298474	0.0287452	0.0228659	FCGR2B/CD40/TRAF2/XBP1/MSH2/CGAS/HLA-E/CD86/RIF1/MLH1/THOC1	11
GO:0070059	intrinsic apoptotic signaling pathway in response to endoplasmic reticulum stress	10/1081	63/18723	0.00308845	0.0295324	0.0234921	CEBPB/TRAF2/LRRK2/XBP1/HYOU1/AIFM1/TP53/BAG6/BAX/PML	10
GO:0035821	modulation of process of other organism	14/1081	106/18723	0.0030962	0.0295324	0.0234921	CCL3/CCL4/ZC3H12A/IGF2R/S100A9/GSDMD/STOM/P2RX7/HSPA8/CFL1/PPIB/ATG7/HDAC1/NUCKS1	14
GO:0002418	immune response to tumor cell	6/1081	26/18723	0.00310011	0.0295324	0.0234921	IL4I1/CD274/HLA-A/NECTIN2/HAVCR2/HSPD1	6
GO:0016226	iron-sulfur cluster assembly	6/1081	26/18723	0.00310011	0.0295324	0.0234921	GLRX5/BOLA2/HSPA9/GLRX3/CIAPIN1/MMS19	6
GO:0031163	metallo-sulfur cluster assembly	6/1081	26/18723	0.00310011	0.0295324	0.0234921	GLRX5/BOLA2/HSPA9/GLRX3/CIAPIN1/MMS19	6
GO:1901071	glucosamine-containing compound metabolic process	6/1081	26/18723	0.00310011	0.0295324	0.0234921	CHI3L1/CHST7/GNPDA1/RENBP/NAGK/AMDHD2	6
GO:0010921	regulation of phosphatase activity	12/1081	84/18723	0.00310879	0.0295615	0.0235152	BOD1/PLEK/CD300A/HSP90B1/MEF2C/PPARGC1B/JAK2/GSK3B/PTPA/HSP90AB1/CDK5RAP3/NCKAP1L	12
GO:0042773	ATP synthesis coupled electron transport	13/1081	95/18723	0.00313762	0.0297284	0.023648	SNCA/NDUFS1/NDUFS2/UQCRC1/NDUFAF1/NDUFA9/CYC1/SDHD/GHITM/COA6/NDUFA8/NDUFB3/NDUFS3	13
GO:0042775	mitochondrial ATP synthesis coupled electron transport	13/1081	95/18723	0.00313762	0.0297284	0.023648	SNCA/NDUFS1/NDUFS2/UQCRC1/NDUFAF1/NDUFA9/CYC1/SDHD/GHITM/COA6/NDUFA8/NDUFB3/NDUFS3	13
GO:0000819	sister chromatid segregation	22/1081	202/18723	0.00317277	0.0299792	0.0238475	BOD1/NUSAP1/MCMBP/ZWILCH/FEN1/NUP62/AKAP8L/SMC4/CHMP4B/SMC3/SFPQ/KLHL22/CUL3/CDC16/RMDN1/KPNB1/NCAPD3/PCID2/DYNC1LI1/CHMP4A/ANAPC4/ZW10	22
GO:1903038	negative regulation of leukocyte cell-cell adhesion	17/1081	141/18723	0.00317547	0.0299792	0.0238475	IL4I1/FCGR2B/FGL2/CEBPB/SDC4/LILRB4/CD274/IRF1/ZC3H12A/CD300A/BTN2A2/HAVCR2/PPARA/CD86/MIA3/NCKAP1L/DUSP3	17
GO:0006413	translational initiation	15/1081	118/18723	0.00326344	0.030682	0.0244065	EIF2B5/POLR2G/ABCE1/EIF4A1/KHDRBS1/CDC123/EIF2S1/METTL3/NCBP1/EIF2B2/AGO2/RBM4/DDX1/PPP1CA/DNAJC3	15
GO:1903313	positive regulation of mRNA metabolic process	15/1081	118/18723	0.00326344	0.030682	0.0244065	ZC3H12A/PRPF19/POLR2G/DAZAP1/DHX36/HSPA8/EXOSC9/METTL3/NCBP1/AGO2/EXOSC7/SF3B4/MOV10/MLH1/HNRNPD	15
GO:0010038	response to metal ion	35/1081	373/18723	0.00326739	0.030682	0.0244065	TRPM2/ICAM1/SOD2/SNCA/NCF1/KCNMB1/HSPA5/CD14/LRRK2/IL1A/PPIF/CALR/SUCNR1/EIF2B5/CYBB/MEF2C/AKR1C3/SYT11/SLC11A2/PCNA/NPC1/GOT1/EIF2S1/TCIRG1/CACYBP/CASP9/ANXA7/CDK4/FUS/OGG1/HNRNPD/PPP1CA/SLC25A13/NCSTN/NFE2L2	35
GO:0062208	positive regulation of pattern recognition receptor signaling pathway	8/1081	44/18723	0.00332599	0.0311324	0.0247648	CYBA/TLR2/RSAD2/DHX58/IFI35/DDX60/TLR1/SLC15A3	8
GO:0006801	superoxide metabolic process	11/1081	74/18723	0.00332717	0.0311324	0.0247648	GCH1/SOD2/CYBA/FPR2/NCF1/DHFR/CYBB/NRROS/PRKCD/ITGB2/NFE2L2	11
GO:0051701	biological process involved in interaction with host	22/1081	203/18723	0.00337003	0.0314775	0.0250394	IFITM1/ICAM1/ITGB7/CXCR4/NECTIN2/ALYREF/IFITM3/GSN/SLC3A2/NPC1/CIITA/CHMP4B/SLC1A5/DDX39B/CTSB/CD86/TCP1/DDB1/DYNLT1/ATG7/THOC1/PML	22
GO:0000460	maturation of 5.8S rRNA	7/1081	35/18723	0.00339543	0.0315216	0.0250744	BOP1/FTSJ3/NOL9/EXOSC9/WDR12/UTP20/EXOSC7	7
GO:0032814	regulation of natural killer cell activation	7/1081	35/18723	0.00339543	0.0315216	0.0250744	IL15RA/HLA-F/HAVCR2/HLA-E/RHBDD3/IL15/DCAF15	7
GO:1905898	positive regulation of response to endoplasmic reticulum stress	7/1081	35/18723	0.00339543	0.0315216	0.0250744	FCGR2B/PIK3R1/XBP1/BAG6/BAX/NFE2L2/UBQLN1	7
GO:0061013	regulation of mRNA catabolic process	19/1081	166/18723	0.00339868	0.0315216	0.0250744	ZC3H12A/TRAF2/POLR2G/PRKCD/IKBKE/DHX36/SYNCRIP/EXOSC9/METTL3/AGO2/EXOSC7/HNRNPM/MOV10/MLH1/MAPK14/FUS/PCID2/DHX9/HNRNPD	19
GO:0050729	positive regulation of inflammatory response	17/1081	142/18723	0.00341857	0.0316503	0.0251768	CCL3/PLA2G7/CEBPB/TLR2/SNCA/IL1B/LRRK2/SUCNR1/S100A9/IFI35/NMI/JAK2/HLA-E/IL15/CDK19/DHX9/HSPD1	17
GO:0050870	positive regulation of T cell activation	23/1081	216/18723	0.00344681	0.0318558	0.0253403	IL4I1/CORO1A/LILRB4/CD274/HLA-A/IL1B/RHOH/IL1A/XBP1/MALT1/CD1D/RASAL3/HAVCR2/HSPH1/HLA-E/HLA-DMB/IL15/CD86/RIPK2/DUSP10/AP3B1/HSPD1/NCKAP1L	23
GO:0010950	positive regulation of endopeptidase activity	20/1081	179/18723	0.00356547	0.0328947	0.0261667	AIM2/TNFSF10/PSME2/SNCA/GSN/MALT1/S100A9/JAK2/IFI16/CFLAR/MEFV/PSME1/AIFM1/RIPK2/CASP9/BAX/PML/HSPD1/NCSTN/VCP	20
GO:0016197	endosomal transport	24/1081	230/18723	0.00369967	0.0337181	0.0268217	SNF8/LRRK2/WASHC2A/WASHC2C/SNX8/SNX27/CHMP4B/EPG5/DENND1B/AP5Z1/VPS16/CCDC93/AP5B1/TMEM87A/RAB14/VPS35/AP3B1/SNX1/VPS35L/DNM1L/CHMP4A/WASHC5/GOSR1/VCP	24
GO:0030595	leukocyte chemotaxis	24/1081	230/18723	0.00369967	0.0337181	0.0268217	CXCL9/CCL3/PLA2G7/CXCL10/TRPM2/CCL4/CORO1A/SLAMF8/CXCR4/FPR2/IL6R/VAV3/TMEM102/CALR/S100A9/CAMK1D/PIK3CD/ITGB2/PPIB/NUP85/SRP54/C1QBP/DNM1L/NCKAP1L	24
GO:0002292	T cell differentiation involved in immune response	11/1081	75/18723	0.00370038	0.0337181	0.0268217	FGL2/BCL3/IL27/SEMA4A/RELB/IL6R/BATF/ZC3H12A/MALT1/CD86/RIPK2	11
GO:0002716	negative regulation of natural killer cell mediated immunity	5/1081	19/18723	0.0037444	0.0337181	0.0268217	HLA-A/HLA-B/HLA-F/HAVCR2/HLA-E	5
GO:0002888	positive regulation of myeloid leukocyte mediated immunity	5/1081	19/18723	0.0037444	0.0337181	0.0268217	PTAFR/DHX36/HLA-E/ITGB2/DDX1	5
GO:0006044	N-acetylglucosamine metabolic process	5/1081	19/18723	0.0037444	0.0337181	0.0268217	CHST7/GNPDA1/RENBP/NAGK/AMDHD2	5
GO:0009081	branched-chain amino acid metabolic process	5/1081	19/18723	0.0037444	0.0337181	0.0268217	SDSL/ILVBL/BCKDHA/ECHS1/HSD17B10	5
GO:0009168	purine ribonucleoside monophosphate biosynthetic process	5/1081	19/18723	0.0037444	0.0337181	0.0268217	PAICS/GART/ADSL/ATIC/GMPS	5
GO:0030220	platelet formation	5/1081	19/18723	0.0037444	0.0337181	0.0268217	NBEAL2/MEF2C/ACTN1/SRF/CASP9	5
GO:0036344	platelet morphogenesis	5/1081	19/18723	0.0037444	0.0337181	0.0268217	NBEAL2/MEF2C/ACTN1/SRF/CASP9	5
GO:0036498	IRE1-mediated unfolded protein response	5/1081	19/18723	0.0037444	0.0337181	0.0268217	HSPA5/XBP1/FICD/UFL1/BAX	5
GO:0044827	modulation by host of viral genome replication	5/1081	19/18723	0.0037444	0.0337181	0.0268217	ZC3H12A/STOM/HSPA8/PPIB/NUCKS1	5
GO:0034154	toll-like receptor 7 signaling pathway	4/1081	12/18723	0.00376353	0.0337181	0.0268217	RSAD2/UNC93B1/HAVCR2/PIK3AP1	4
GO:0043301	negative regulation of leukocyte degranulation	4/1081	12/18723	0.00376353	0.0337181	0.0268217	FCGR2B/CD300A/HLA-F/NCKAP1L	4
GO:0046831	regulation of RNA export from nucleus	4/1081	12/18723	0.00376353	0.0337181	0.0268217	AKAP8L/KHDRBS1/DHX9/NSUN2	4
GO:1902563	regulation of neutrophil activation	4/1081	12/18723	0.00376353	0.0337181	0.0268217	FCGR2B/CD300A/PTAFR/ITGB2	4
GO:1905214	regulation of RNA binding	4/1081	12/18723	0.00376353	0.0337181	0.0268217	EIF4A3/NCBP1/CDK9/NUCKS1	4
GO:0036037	CD8-positive, alpha-beta T cell activation	6/1081	27/18723	0.0037941	0.0339344	0.0269937	LILRB4/CD274/HLA-A/IRF1/HLA-E/NCKAP1L	6
GO:0035307	positive regulation of protein dephosphorylation	8/1081	45/18723	0.00384445	0.0343264	0.0273056	CD300A/PRKCD/JAK2/GBA/SYMPK/PTPA/HSP90AB1/PTBP1	8
GO:0000070	mitotic sister chromatid segregation	19/1081	168/18723	0.00388123	0.0345961	0.0275201	BOD1/NUSAP1/ZWILCH/NUP62/AKAP8L/SMC4/CHMP4B/SMC3/KLHL22/CUL3/CDC16/RMDN1/KPNB1/NCAPD3/PCID2/DYNC1LI1/CHMP4A/ANAPC4/ZW10	19
GO:0002720	positive regulation of cytokine production involved in immune response	10/1081	65/18723	0.00389933	0.0346988	0.0276018	HLA-A/RSAD2/IL1B/TRAF2/MALT1/HLA-F/DHX36/DENND1B/HLA-E/DDX1	10
GO:0045732	positive regulation of protein catabolic process	24/1081	231/18723	0.00390944	0.0347301	0.0276267	SNF8/IL1B/LRRK2/RNF19B/FAF1/NUB1/PSMC4/GBA/HSP90AA1/PSMC2/PSMC6/GSK3B/VPS11/RHBDD3/VPS35/BAG6/USP5/DDB1/ATG7/NSF/SNX1/VCP/NFE2L2/UBQLN1	24
GO:0038066	p38MAPK cascade	9/1081	55/18723	0.00397488	0.0351927	0.0279947	GADD45G/NCF1/GADD45B/IL1B/ZC3H12A/PRMT1/DUSP10/MAPK14/CYLD	9
GO:0043331	response to dsRNA	9/1081	55/18723	0.00397488	0.0351927	0.0279947	IFIH1/NFKB1/RFTN1/SLC3A2/CGAS/DHX36/RIPK2/DDX1/DHX9	9
GO:0032386	regulation of intracellular transport	32/1081	337/18723	0.00399845	0.0352555	0.0280446	CAMK1/PIK3R1/IL1B/ZC3H12A/LRRK2/MAP2K2/EDEM1/SAR1A/BAG3/NUP62/SREBF1/AKAP8L/NMT1/PRKCD/JAK2/STOM/KHDRBS1/SAE1/ITGB2/RUFY3/GSK3B/VPS11/HSP90AB1/XPO1/SCFD1/RNF31/MAPK14/RBM4/HDAC3/DMAP1/DHX9/NSUN2	32
GO:0062197	cellular response to chemical stress	32/1081	337/18723	0.00399845	0.0352555	0.0280446	GCH1/TRPM2/IL18BP/SOD2/AIFM2/SNCA/NCF1/RELB/DHFR/ZC3H12A/EZH2/LRRK2/PPIF/AKR1C3/PPARGC1B/PCNA/ATP2A2/PRKCD/JAK2/MAPKAP1/AIFM1/SFPQ/EIF2S1/XRCC6/TP53/XRCC5/ATG7/HDAC1/BRF2/PML/NFE2L2/UBQLN1	32
GO:0016180	snRNA processing	7/1081	36/18723	0.00400874	0.0352555	0.0280446	INTS4/INTS8/INTS9/EXOSC9/EXOSC7/TOE1/INTS5	7
GO:0090322	regulation of superoxide metabolic process	7/1081	36/18723	0.00400874	0.0352555	0.0280446	GCH1/CYBA/FPR2/DHFR/PRKCD/ITGB2/NFE2L2	7
GO:2001020	regulation of response to DNA damage stimulus	23/1081	219/18723	0.00409007	0.0359108	0.0285659	IER3/PPP4C/PARP9/RNF169/CGAS/PCNA/PRKCD/TERF2IP/DDX39B/TP53/CASP9/CDK9/PPP4R2/CCAR2/RIF1/MMS19/THOC1/FUS/OGG1/DHX9/WRNIP1/NACC2/PML	23
GO:0008652	cellular amino acid biosynthetic process	11/1081	76/18723	0.0041063	0.0359335	0.028584	DHFR/ALDH1A1/SDSL/MTHFR/GOT1/SERINC5/SEPHS2/ILVBL/MTHFD1/SEPHS1/PLOD3	11
GO:0072332	intrinsic apoptotic signaling pathway by p53 class mediator	11/1081	76/18723	0.0041063	0.0359335	0.028584	BCL3/TP53BP2/EIF5A/MSH2/IFI16/TMEM109/TP53/BAG6/BAX/MYBBP1A/PML	11
GO:0042752	regulation of circadian rhythm	15/1081	121/18723	0.00415096	0.0362641	0.0288469	SIAH2/EZH2/FBXL6/SFPQ/GSK3B/TP53/PPARA/CCAR2/DDB1/ATG7/RBM4/HDAC3/HNRNPD/PPP1CA/PML	15
GO:0032102	negative regulation of response to external stimulus	38/1081	420/18723	0.00415858	0.0362705	0.028852	FCGR2B/SIGLEC10/FGL2/SEMA4A/SLAMF8/NLRC5/HLA-A/FPR2/NFKB1/STAT2/RHBDF2/USF1/HLA-B/PLAU/SYT11/HLA-F/SERPING1/DHX58/PRKCD/NMI/HAVCR2/TRAFD1/IFI16/GBA/PARP14/MEFV/HLA-E/AOAH/OTULIN/PPARA/METTL3/PSMB4/DUSP10/VPS35/MAPK14/C1QBP/BBS4/DUSP3	38
GO:1902107	positive regulation of leukocyte differentiation	18/1081	157/18723	0.00421085	0.0366052	0.0291183	IL4I1/IL15RA/LILRB4/MMP14/RHOH/XBP1/MALT1/PPARGC1B/XRCC6/ATP6AP1/IL15/CD86/RIPK2/DUSP10/PCID2/AP3B1/FES/NCKAP1L	18
GO:1903708	positive regulation of hemopoiesis	18/1081	157/18723	0.00421085	0.0366052	0.0291183	IL4I1/IL15RA/LILRB4/MMP14/RHOH/XBP1/MALT1/PPARGC1B/XRCC6/ATP6AP1/IL15/CD86/RIPK2/DUSP10/PCID2/AP3B1/FES/NCKAP1L	18
GO:0006887	exocytosis	33/1081	352/18723	0.00426314	0.0369987	0.0294313	CCL3/FCGR2B/CORO1A/SDC4/SNCA/SNF8/PLEK/LRRK2/SLC17A9/CD300A/DTNBP1/DNAJC5/PTAFR/RALA/SYT11/HLA-F/ATP2A2/SCFD2/NAPA/PIK3CD/RAB27A/ITGB2/GSK3B/VPS11/ATP6AP1/EXOC6/NSF/MIA3/VPS41/SNAP23/FES/DNM1L/NCKAP1L	33
GO:0031503	protein-containing complex localization	23/1081	220/18723	0.0043256	0.037479	0.0298134	ALYREF/AKAP8L/DDX39A/ABCE1/NUP88/SFPQ/DDX39B/HNRNPA2B1/RAE1/NUP93/NCBP1/NUP85/XPO1/VPS35/XPOT/NUP155/THOC1/PCID2/NSUN2/NACC2/TERF1/SYNJ2BP/WASHC5	23
GO:0007088	regulation of mitotic nuclear division	14/1081	110/18723	0.00435056	0.0376209	0.0299263	IL1B/NUSAP1/IL1A/ZWILCH/NUP62/PRMT5/KLHL22/CUL3/CDC16/CUL9/PCID2/DYNC1LI1/ANAPC4/ZW10	14
GO:0045927	positive regulation of growth	26/1081	259/18723	0.00435743	0.0376209	0.0299263	CD38/CYBA/CXCR4/SLC25A33/MMP14/RFTN1/PIM1/TGFBR1/DNPH1/MEF2C/S100A9/MFSD2A/SLC23A2/KLHL22/CYFIP1/RUFY3/DDX39B/EXOSC9/SRF/NCBP1/PPIB/BRAT1/MAPK14/TWF2/ANAPC2/DDX49	26
GO:0042093	T-helper cell differentiation	10/1081	66/18723	0.0043634	0.0376209	0.0299263	BCL3/IL27/SEMA4A/RELB/IL6R/BATF/ZC3H12A/MALT1/CD86/RIPK2	10
GO:0006984	ER-nucleus signaling pathway	8/1081	46/18723	0.00442314	0.0380116	0.030237	HSPA5/SREBF1/ATP2A2/EIF2S1/GSK3B/TP53/CCDC47/NFE2L2	8
GO:0045851	pH reduction	8/1081	46/18723	0.00442314	0.0380116	0.030237	SLC9A7/SLAMF8/ATP6V0D1/ATP6V1H/ATP6AP1/TCIRG1/ATP6V0A1/DMXL2	8
GO:0050868	negative regulation of T cell activation	15/1081	122/18723	0.00448717	0.038499	0.0306248	IL4I1/FCGR2B/FGL2/CEBPB/SDC4/LILRB4/CD274/IRF1/ZC3H12A/CD300A/BTN2A2/HAVCR2/CD86/NCKAP1L/DUSP3	15
GO:0045071	negative regulation of viral genome replication	9/1081	56/18723	0.0044988	0.0385361	0.0306542	IFITM1/ISG20/IFIH1/RSAD2/IFITM3/N4BP1/APOBEC3G/IFI16/PARP10	9
GO:0032434	regulation of proteasomal ubiquitin-dependent protein catabolic process	16/1081	134/18723	0.00454876	0.0389008	0.0309443	LRRK2/RNF19B/N4BP1/NUB1/GBA/GSK3B/HSP90AB1/XPO1/SMARCC1/BAG6/USP5/CCAR2/UFL1/VCP/NFE2L2/UBQLN1	16
GO:0006515	protein quality control for misfolded or incompletely synthesized proteins	6/1081	28/18723	0.00459684	0.0391848	0.0311702	SDF2L1/DERL1/CUL3/BAG6/UGGT1/VCP	6
GO:0062125	regulation of mitochondrial gene expression	6/1081	28/18723	0.00459684	0.0391848	0.0311702	RCC1L/MTG1/TSFM/TRUB2/C1QBP/LRPPRC	6
GO:0051235	maintenance of location	31/1081	327/18723	0.00467169	0.0397584	0.0316265	CXCL9/CCL3/CXCL10/TRPM2/CORO1A/CYBA/PLA2G4C/NFKBIE/SNCA/HSPA5/IL1B/NFKB1/ZC3H12A/GSN/CALR/FAF1/HSP90B1/S100A9/SREBF1/NRROS/GBA/IKBKE/ITPR2/PPARA/CDS2/SLC8A1/BAX/TWF2/PML/BBS4/VPS13C	31
GO:0022408	negative regulation of cell-cell adhesion	21/1081	196/18723	0.00469991	0.0398269	0.031681	IL4I1/FCGR2B/FGL2/CEBPB/SDC4/LILRB4/CD274/IRF1/ZC3H12A/CD300A/PRKCD/BTN2A2/JAK2/HAVCR2/GTPBP4/PPARA/CD86/METTL3/MIA3/NCKAP1L/DUSP3	21
GO:0033120	positive regulation of RNA splicing	7/1081	37/18723	0.00470241	0.0398269	0.031681	PIK3R1/PRPF19/DAZAP1/HSPA8/NCBP1/HNRNPLL/SF3B4	7
GO:0045730	respiratory burst	7/1081	37/18723	0.00470241	0.0398269	0.031681	CYBA/SLAMF8/NCF1/CYBB/CAMK1D/PIK3CD/DUSP10	7
GO:0002834	regulation of response to tumor cell	5/1081	20/18723	0.00475836	0.0400432	0.0318531	IL4I1/CD274/NECTIN2/HAVCR2/HSPD1	5
GO:0002837	regulation of immune response to tumor cell	5/1081	20/18723	0.00475836	0.0400432	0.0318531	IL4I1/CD274/NECTIN2/HAVCR2/HSPD1	5
GO:0046931	pore complex assembly	5/1081	20/18723	0.00475836	0.0400432	0.0318531	GSDMD/P2RX7/NUP93/NUP205/CCT3	5
GO:0048025	negative regulation of mRNA splicing, via spliceosome	5/1081	20/18723	0.00475836	0.0400432	0.0318531	SRSF9/SRSF7/RBM42/C1QBP/PTBP1	5
GO:0071482	cellular response to light stimulus	15/1081	123/18723	0.0048452	0.040709	0.0323827	PIK3R1/NSMCE3/N4BP1/PCNA/NMT1/PRKCD/DHX36/POLD1/EIF2S1/TP53/ACTR5/METTL3/CASP9/DDB1/BAX	15
GO:0046635	positive regulation of alpha-beta T cell activation	10/1081	67/18723	0.0048699	0.0408513	0.0324959	LILRB4/HLA-A/MALT1/RASAL3/HSPH1/HLA-E/CD86/RIPK2/AP3B1/NCKAP1L	10
GO:0002687	positive regulation of leukocyte migration	16/1081	135/18723	0.00489164	0.0409685	0.0325891	CCL3/PLA2G7/CXCL10/CCL4/ICAM1/FPR2/IL6R/MMP14/TMEM102/CALR/PTAFR/CAMK1D/MIA3/C1QBP/DNM1L/NCKAP1L	16
GO:0006626	protein targeting to mitochondrion	13/1081	100/18723	0.00490804	0.0410406	0.0326465	LRRK2/BAG3/SREBF1/CHCHD4/HSP90AA1/SAE1/AIFM1/TIMM17A/VPS11/TIMM29/RNF31/GRPEL1/HSPD1	13
GO:0010952	positive regulation of peptidase activity	21/1081	197/18723	0.00498319	0.0416029	0.0330938	AIM2/TNFSF10/PSME2/SNCA/GSN/MALT1/S100A9/JAK2/IFI16/CFLAR/MEFV/PSME1/AIFM1/TANK/RIPK2/CASP9/BAX/PML/HSPD1/NCSTN/VCP	21
GO:0042770	signal transduction in response to DNA damage	19/1081	172/18723	0.00501733	0.0417731	0.0332292	BCL3/FBXO6/BATF/PRPF19/MSH2/NBN/TOPBP1/DDX39B/TP53/CASP9/CDC5L/CDK5RAP3/CCAR2/MAPK14/THOC1/MDM4/PML/GRB2/FOXN3	19
GO:0016073	snRNA metabolic process	8/1081	47/18723	0.00506649	0.0417731	0.0332292	INTS4/INTS8/INTS9/EXOSC9/EXOSC7/DKC1/TOE1/INTS5	8
GO:0046677	response to antibiotic	8/1081	47/18723	0.00506649	0.0417731	0.0332292	HSPA5/EZH2/MEF2C/JAK2/CIITA/HSP90AA1/TP53/CASP9	8
GO:0097300	programmed necrotic cell death	8/1081	47/18723	0.00506649	0.0417731	0.0332292	BIRC3/TRAF2/PPIF/CFLAR/TP53/BAX/DNM1L/CYLD	8
GO:1900744	regulation of p38MAPK cascade	8/1081	47/18723	0.00506649	0.0417731	0.0332292	GADD45G/NCF1/GADD45B/IL1B/ZC3H12A/PRMT1/DUSP10/CYLD	8
GO:0006611	protein export from nucleus	9/1081	57/18723	0.00507494	0.0417731	0.0332292	CAMK1/IL1B/CALR/BAG3/HSPA9/CSE1L/GSK3B/XPO1/XPO6	9
GO:0010257	NADH dehydrogenase complex assembly	9/1081	57/18723	0.00507494	0.0417731	0.0332292	NDUFS1/NDUFS2/NDUFAF1/NDUFA9/NDUFAF7/NDUFA8/FOXRED1/NDUFB3/NDUFS3	9
GO:0032981	mitochondrial respiratory chain complex I assembly	9/1081	57/18723	0.00507494	0.0417731	0.0332292	NDUFS1/NDUFS2/NDUFAF1/NDUFA9/NDUFAF7/NDUFA8/FOXRED1/NDUFB3/NDUFS3	9
GO:0051205	protein insertion into membrane	9/1081	57/18723	0.00507494	0.0417731	0.0332292	NMT1/HSP90AA1/EMC7/RTP4/BAG6/CCDC47/BAX/TIMM29/EMC1	9
GO:1901222	regulation of NIK/NF-kappaB signaling	14/1081	112/18723	0.00511679	0.0420519	0.0334509	BCL3/TLR2/CD14/IL1B/ZC3H12A/CALR/IFI35/NMI/TERF2IP/HAVCR2/LIMS1/CD86/CYLD/IRAK1	14
GO:0006983	ER overload response	4/1081	13/18723	0.00519007	0.0423896	0.0337196	HSPA5/GSK3B/TP53/CCDC47	4
GO:0061418	regulation of transcription from RNA polymerase II promoter in response to hypoxia	4/1081	13/18723	0.00519007	0.0423896	0.0337196	EGR1/TP53/HIF1AN/NFE2L2	4
GO:0071027	nuclear RNA surveillance	4/1081	13/18723	0.00519007	0.0423896	0.0337196	XRN1/EXOSC9/EXOSC7/PCID2	4
GO:0071028	nuclear mRNA surveillance	4/1081	13/18723	0.00519007	0.0423896	0.0337196	XRN1/EXOSC9/EXOSC7/PCID2	4
GO:0016049	cell growth	42/1081	482/18723	0.00521248	0.0424205	0.0337442	CD38/SGK1/CYBA/NRP2/RGS2/SEMA4A/CXCR4/ARHGEF11/SLC25A33/IL17RB/MMP14/PLXNA1/OGFR/VCL/TGFBR1/ENO1/ATAD3A/DNPH1/S100A9/MFSD2A/SLC23A2/HSP90AA1/KLHL22/CYFIP1/RUFY3/DDX39B/SIPA1/GSK3B/TP53/HSP90AB1/EXOSC9/PPARA/SRF/NCBP1/CCAR2/BRAT1/TWF2/ANAPC2/SPART/NDUFS3/PML/DDX49	42
GO:0097530	granulocyte migration	17/1081	148/18723	0.00522123	0.0424205	0.0337442	CXCL9/CCL3/CXCL10/CCL4/SLAMF8/VAV3/RHOH/CD300A/S100A9/CAMK1D/PIK3CD/ITGB2/PPIB/SRP54/C1QBP/DNM1L/NCKAP1L	17
GO:2001056	positive regulation of cysteine-type endopeptidase activity	17/1081	148/18723	0.00522123	0.0424205	0.0337442	AIM2/TNFSF10/SNCA/GSN/MALT1/S100A9/JAK2/IFI16/CFLAR/MEFV/AIFM1/RIPK2/CASP9/BAX/PML/HSPD1/VCP	17
GO:0001909	leukocyte mediated cytotoxicity	15/1081	124/18723	0.00522606	0.0424205	0.0337442	SLAMF7/FCGR2B/ICAM1/CORO1A/HLA-A/NECTIN2/RNF19B/CD1D/HLA-B/TUBB4B/HLA-F/HAVCR2/HLA-E/RAB27A/NCKAP1L	15
GO:0002294	CD4-positive, alpha-beta T cell differentiation involved in immune response	10/1081	68/18723	0.00542141	0.0438036	0.0348444	BCL3/IL27/SEMA4A/RELB/IL6R/BATF/ZC3H12A/MALT1/CD86/RIPK2	10
GO:0032922	circadian regulation of gene expression	10/1081	68/18723	0.00542141	0.0438036	0.0348444	EGR1/RELB/PRMT5/PPARA/MYCBP2/HDAC3/HDAC1/MYBBP1A/PPP1CA/PML	10
GO:1901607	alpha-amino acid biosynthetic process	10/1081	68/18723	0.00542141	0.0438036	0.0348444	DHFR/SDSL/MTHFR/GOT1/SERINC5/SEPHS2/ILVBL/MTHFD1/SEPHS1/PLOD3	10
GO:0046633	alpha-beta T cell proliferation	7/1081	38/18723	0.00548276	0.0441097	0.0350879	CD274/HLA-A/IRF1/RASAL3/HLA-E/IL15/RIPK2	7
GO:0035304	regulation of protein dephosphorylation	12/1081	90/18723	0.00549729	0.0441097	0.0350879	BOD1/CD300A/HSP90B1/PRKCD/JAK2/GBA/SYMPK/GSK3B/PTPA/HSP90AB1/NCKAP1L/PTBP1	12
GO:0046031	ADP metabolic process	12/1081	90/18723	0.00549729	0.0441097	0.0350879	PFKP/ENO1/NUDT9/FOXK1/PGK1/P2RX7/PPARA/PKM/AK2/HK3/PFKL/ADPGK	12
GO:0001916	positive regulation of T cell mediated cytotoxicity	6/1081	29/18723	0.0055179	0.0441097	0.0350879	HLA-A/NECTIN2/CD1D/HLA-B/HLA-F/HLA-E	6
GO:0030970	retrograde protein transport, ER to cytosol	6/1081	29/18723	0.0055179	0.0441097	0.0350879	EDEM1/HSP90B1/HM13/FAF2/DERL1/VCP	6
GO:0050686	negative regulation of mRNA processing	6/1081	29/18723	0.0055179	0.0441097	0.0350879	SRSF9/CDK9/SRSF7/RBM42/C1QBP/PTBP1	6
GO:1903513	endoplasmic reticulum to cytosol transport	6/1081	29/18723	0.0055179	0.0441097	0.0350879	EDEM1/HSP90B1/HM13/FAF2/DERL1/VCP	6
GO:0001558	regulation of cell growth	37/1081	414/18723	0.00564987	0.0450912	0.0358686	CD38/SGK1/CYBA/RGS2/SEMA4A/CXCR4/ARHGEF11/SLC25A33/IL17RB/MMP14/OGFR/TGFBR1/ENO1/ATAD3A/DNPH1/S100A9/MFSD2A/SLC23A2/KLHL22/CYFIP1/RUFY3/DDX39B/SIPA1/GSK3B/TP53/EXOSC9/PPARA/SRF/NCBP1/CCAR2/BRAT1/TWF2/ANAPC2/SPART/NDUFS3/PML/DDX49	37
GO:0043254	regulation of protein-containing complex assembly	38/1081	428/18723	0.0056578	0.0450912	0.0358686	GBP5/ICAM1/CORO1A/SNCA/FNIP2/HSPA5/PLEK/TRAF2/GSN/FAF1/SAR1A/TBCD/WASHC2C/IQGAP2/PRKCD/NAPA/THRA/GBA/HSP90AA1/IKBKE/MEFV/CYFIP1/PSMC6/GSK3B/HSPA8/CAPG/TP53/BAX/TWF2/ACTR3/FES/TERF1/CKAP5/MED25/GRB2/NCKAP1L/WASHC5/VCP	38
GO:0007584	response to nutrient	19/1081	174/18723	0.00568043	0.0452032	0.0359577	CXCL10/STAT1/SOD2/CD40/PIM1/XBP1/USF1/CYBB/AKR1C3/MTHFR/GCLM/IL15/KYNU/SRF/TRIM24/SLC8A1/OGG1/FES/ADSL	19
GO:0002931	response to ischemia	9/1081	58/18723	0.00570666	0.0453434	0.0360692	EGR1/MLYCD/PPIF/HYOU1/AIFM1/P2RX7/TP53/CASP9/HSPD1	9
GO:0032527	protein exit from endoplasmic reticulum	8/1081	48/18723	0.00577899	0.04578	0.0364166	EDEM1/SAR1A/HSP90B1/HM13/FAF2/DERL1/SEC13/VCP	8
GO:0042149	cellular response to glucose starvation	8/1081	48/18723	0.00577899	0.04578	0.0364166	HSPA5/ZC3H12A/XBP1/TBL2/IFI16/TP53/MYBBP1A/NFE2L2	8
GO:0002695	negative regulation of leukocyte activation	20/1081	187/18723	0.00582385	0.0460661	0.0366441	IL4I1/FCGR2B/FGL2/CEBPB/SDC4/LILRB4/CD274/IRF1/ZC3H12A/CD300A/SAMSN1/SYT11/HLA-F/BTN2A2/HAVCR2/RHBDD3/CD86/THOC1/NCKAP1L/DUSP3	20
GO:0051100	negative regulation of binding	18/1081	162/18723	0.00584434	0.0461589	0.0367179	CAMK1/IFIT2/CTSZ/LRRK2/DTNBP1/EIF4A3/ATP2A2/PRKCD/JAK2/GTPBP4/IFI16/SYMPK/ACTB/GSK3B/MITD1/PPARA/BAX/PPP1CA	18
GO:0009070	serine family amino acid biosynthetic process	5/1081	21/18723	0.00595289	0.046736	0.037177	DHFR/SERINC5/SEPHS2/MTHFD1/SEPHS1	5
GO:0009127	purine nucleoside monophosphate biosynthetic process	5/1081	21/18723	0.00595289	0.046736	0.037177	PAICS/GART/ADSL/ATIC/GMPS	5
GO:0035455	response to interferon-alpha	5/1081	21/18723	0.00595289	0.046736	0.037177	IFITM1/IFIT2/IFITM3/IFIT3/IFNAR1	5
GO:0046514	ceramide catabolic process	5/1081	21/18723	0.00595289	0.046736	0.037177	GLA/PRKCD/GBA/NEU1/NAGA	5
GO:0007041	lysosomal transport	14/1081	114/18723	0.00598822	0.0469434	0.037342	DENND3/LRRK2/IGF2R/NPC1/SNX27/EPG5/VPS16/HSPA8/VPS11/VPS35/VPS41/AP3B1/M6PR/VCP	14
GO:0006885	regulation of pH	12/1081	91/18723	0.00600866	0.046987	0.0373767	SLC9A7/SLAMF8/ATP5F1B/LRRK2/MAFG/ATP6V0D1/TMEM165/ATP6V1H/ATP6AP1/TCIRG1/ATP6V0A1/DMXL2	12
GO:0002287	alpha-beta T cell activation involved in immune response	10/1081	69/18723	0.00602055	0.046987	0.0373767	BCL3/IL27/SEMA4A/RELB/IL6R/BATF/ZC3H12A/MALT1/CD86/RIPK2	10
GO:0002293	alpha-beta T cell differentiation involved in immune response	10/1081	69/18723	0.00602055	0.046987	0.0373767	BCL3/IL27/SEMA4A/RELB/IL6R/BATF/ZC3H12A/MALT1/CD86/RIPK2	10
GO:0051303	establishment of chromosome localization	11/1081	80/18723	0.00609723	0.0475151	0.0377968	BOD1/NUP62/CHMP4B/CUL3/RMDN1/KPNB1/MLH1/ACTR3/CHMP4A/TERF1/ZW10	11
GO:0010976	positive regulation of neuron projection development	18/1081	163/18723	0.00622609	0.0484476	0.0385385	ITGA6/RGS2/CAMK1/HSPA5/EZH2/S100A9/CAMK1D/DHX36/CFLAR/CYFIP1/DYNLT1/NME1/DDX56/TWF2/FES/DNM1L/WASHC5/NFE2L2	18
GO:0071548	response to dexamethasone	7/1081	39/18723	0.00635616	0.0493868	0.0392856	ICAM1/PTAFR/PCNA/GBA/CFLAR/PCK2/CASP9	7
GO:0055067	monovalent inorganic cation homeostasis	17/1081	151/18723	0.00637777	0.0494817	0.0393611	SLC9A7/SLAMF8/ATP5F1B/LRRK2/IL1A/ATP1B3/MAFG/ATP6V0D1/SLC12A9/TMEM165/ATP6V1H/ATP6AP1/TCIRG1/ATP1A1/SLC8A1/ATP6V0A1/DMXL2	17
GO:0002820	negative regulation of adaptive immune response	9/1081	59/18723	0.00639736	0.0495607	0.039424	IL4I1/FCGR2B/LILRB4/ZC3H12A/SAMSN1/HLA-F/HAVCR2/THOC1/NCKAP1L	9

## Sheet: g. D2 MAIT
Supplementary Data 1g: Gene sets enriched among upregulated genes in MAIT cells from BCG-vaccinated volunteers compared to saline controls on day 2. Enriched gene sets were those with adjusted p values < 0.05.
ID	Description	GeneRatio	BgRatio	pvalue	p.adjust	qvalue	geneID	Count
GO:0070269	pyroptosis	2/12	21/18723	7.85465e-05	0.0223857	0.0145518	GZMB/GZMA	2
GO:0019835	cytolysis	2/12	32/18723	0.000184794	0.0263331	0.0171178	GZMB/GZMA	2

## Sheet: h. D2 NK cells
Supplementary Data 1h: Gene sets enriched among upregulated genes in NK cells from BCG-vaccinated volunteers compared to saline controls on day 2. Enriched gene sets were those with adjusted p values < 0.05.
ID	Description	GeneRatio	BgRatio	pvalue	p.adjust	qvalue	geneID	Count
GO:0006271	DNA strand elongation involved in DNA replication	3/25	15/18723	9.46757e-07	0.000970426	0.00066871	PCNA/MCM7/MCM3	3
GO:0022616	DNA strand elongation	3/25	22/18723	3.1847e-06	0.00163216	0.0011247	PCNA/MCM7/MCM3	3
GO:0032070	regulation of deoxyribonuclease activity	2/25	10/18723	7.65226e-05	0.0229702	0.0158285	PCNA/GZMA	2
GO:0000727	double-strand break repair via break-induced replication	2/25	12/18723	0.00011205	0.0229702	0.0158285	MCM7/MCM3	2
GO:1903599	positive regulation of autophagy of mitochondrion	2/25	12/18723	0.00011205	0.0229702	0.0158285	HIF1A/SLC25A5	2
GO:0006089	lactate metabolic process	2/25	15/18723	0.000177823	0.0293022	0.0201918	HIF1A/LDHA	2
GO:0000302	response to reactive oxygen species	4/25	222/18723	0.000200112	0.0293022	0.0201918	PCNA/HIF1A/STAT1/LDHA	4
GO:0006979	response to oxidative stress	5/25	446/18723	0.000268697	0.0302293	0.0208307	CD38/PCNA/HIF1A/STAT1/LDHA	5
GO:0009410	response to xenobiotic stimulus	5/25	462/18723	0.000316151	0.0302293	0.0208307	CD38/PCNA/MCM7/STAT1/LDHA	5
GO:0045639	positive regulation of myeloid cell differentiation	3/25	103/18723	0.000340538	0.0302293	0.0208307	CCR1/HIF1A/STAT1	3
GO:0019221	cytokine-mediated signaling pathway	5/25	472/18723	0.000348894	0.0302293	0.0208307	CCR1/HIF1A/STAT1/IL2RB/EIF5A	5
GO:0030502	negative regulation of bone mineralization	2/25	21/18723	0.000353904	0.0302293	0.0208307	CCR1/HIF1A	2
GO:0032069	regulation of nuclease activity	2/25	22/18723	0.000388976	0.0306693	0.0211338	PCNA/GZMA	2
GO:0042832	defense response to protozoan	2/25	25/18723	0.000503925	0.0328888	0.0226633	GBP4/LYST	2
GO:0071346	cellular response to interferon-gamma	3/25	118/18723	0.000507223	0.0328888	0.0226633	GBP4/STAT1/ACTG1	3
GO:0030218	erythrocyte differentiation	3/25	120/18723	0.000532744	0.0328888	0.0226633	HIF1A/STAT1/SLC25A5	3
GO:0001562	response to protozoan	2/25	26/18723	0.000545472	0.0328888	0.0226633	GBP4/LYST	2
GO:0034101	erythrocyte homeostasis	3/25	129/18723	0.000657768	0.0332953	0.0229434	HIF1A/STAT1/SLC25A5	3
GO:0019674	NAD metabolic process	2/25	30/18723	0.000727708	0.0332953	0.0229434	CD38/LDHA	2
GO:0070168	negative regulation of biomineral tissue development	2/25	30/18723	0.000727708	0.0332953	0.0229434	CCR1/HIF1A	2
GO:0110150	negative regulation of biomineralization	2/25	31/18723	0.000777259	0.0332953	0.0229434	CCR1/HIF1A	2
GO:0019835	cytolysis	2/25	32/18723	0.000828399	0.0332953	0.0229434	GZMH/GZMA	2
GO:0034341	response to interferon-gamma	3/25	141/18723	0.000851621	0.0332953	0.0229434	GBP4/STAT1/ACTG1	3
GO:0045648	positive regulation of erythrocyte differentiation	2/25	33/18723	0.000881123	0.0332953	0.0229434	HIF1A/STAT1	2
GO:1903146	regulation of autophagy of mitochondrion	2/25	33/18723	0.000881123	0.0332953	0.0229434	HIF1A/SLC25A5	2
GO:0006270	DNA replication initiation	2/25	34/18723	0.000935428	0.0332953	0.0229434	MCM7/MCM3	2
GO:0010922	positive regulation of phosphatase activity	2/25	34/18723	0.000935428	0.0332953	0.0229434	PLEK/CD300A	2
GO:0042113	B cell activation	4/25	334/18723	0.000935578	0.0332953	0.0229434	CD38/CD300A/ADGRG3/SLC25A5	4
GO:0042542	response to hydrogen peroxide	3/25	146/18723	0.000942014	0.0332953	0.0229434	PCNA/STAT1/LDHA	3
GO:0043243	positive regulation of protein-containing complex disassembly	2/25	35/18723	0.000991309	0.0338697	0.0233392	PLEK/EIF5A	2
GO:0006261	DNA-dependent DNA replication	3/25	151/18723	0.00103829	0.0343306	0.0236568	PCNA/MCM7/MCM3	3
GO:0033260	nuclear DNA replication	2/25	37/18723	0.00110779	0.0352231	0.0242718	PCNA/MCM3	2
GO:0002262	myeloid cell homeostasis	3/25	157/18723	0.00116179	0.0352231	0.0242718	HIF1A/STAT1/SLC25A5	3
GO:0030279	negative regulation of ossification	2/25	38/18723	0.00116838	0.0352231	0.0242718	CCR1/HIF1A	2
GO:0009615	response to virus	4/25	367/18723	0.00132609	0.0387077	0.026673	LYST/HIF1A/STAT1/EIF5A	4
GO:0044786	cell cycle DNA replication	2/25	41/18723	0.00135949	0.0387077	0.026673	PCNA/MCM3	2
GO:0030099	myeloid cell differentiation	4/25	381/18723	0.00152196	0.0421625	0.0290537	CCR1/HIF1A/STAT1/SLC25A5	4
GO:0045646	regulation of erythrocyte differentiation	2/25	47/18723	0.00178344	0.0481059	0.0331492	HIF1A/STAT1	2

## Sheet: i. D2 pDCs
Supplementary Data 1i: Gene sets enriched among upregulated genes in pDCs from BCG-vaccinated volunteers compared to saline controls on day 2. Enriched gene sets were those with adjusted p values < 0.05.
ID	Description	GeneRatio	BgRatio	pvalue	p.adjust	qvalue	geneID	Count
GO:0030970	retrograde protein transport, ER to cytosol	2/11	29/18723	0.000126308	0.0238723	0.0157553	VCP/HSP90B1	2
GO:1903513	endoplasmic reticulum to cytosol transport	2/11	29/18723	0.000126308	0.0238723	0.0157553	VCP/HSP90B1	2
GO:0032527	protein exit from endoplasmic reticulum	2/11	48/18723	0.000348795	0.0439482	0.0290051	VCP/HSP90B1	2

## Sheet: j. D7 B cells
Supplementary Data 1j: Gene sets enriched among upregulated genes in B cells from BCG-vaccinated volunteers compared to saline controls on day 7. Enriched gene sets were those with adjusted p values < 0.05.
ID	Description	GeneRatio	BgRatio	pvalue	p.adjust	qvalue	geneID	Count
GO:0042742	defense response to bacterium	4/8	350/18723	7.91919e-06	0.00337358	0.00118371	JCHAIN/IGHV4-59/GBP4/HLA-E	4
GO:2001185	regulation of CD8-positive, alpha-beta T cell activation	2/8	19/18723	2.72194e-05	0.00502613	0.00176355	IRF1/HLA-E	2
GO:0036037	CD8-positive, alpha-beta T cell activation	2/8	27/18723	5.5776e-05	0.00502613	0.00176355	IRF1/HLA-E	2
GO:0016064	immunoglobulin mediated immune response	3/8	207/18723	7.16012e-05	0.00502613	0.00176355	IGHV4-59/INPP5D/HLA-E	3
GO:0019724	B cell mediated immunity	3/8	210/18723	7.473e-05	0.00502613	0.00176355	IGHV4-59/INPP5D/HLA-E	3
GO:0050670	regulation of lymphocyte proliferation	3/8	225/18723	9.17252e-05	0.00502613	0.00176355	IRF1/INPP5D/HLA-E	3
GO:0032944	regulation of mononuclear cell proliferation	3/8	227/18723	9.41661e-05	0.00502613	0.00176355	IRF1/INPP5D/HLA-E	3
GO:0046640	regulation of alpha-beta T cell proliferation	2/8	35/18723	9.43874e-05	0.00502613	0.00176355	IRF1/HLA-E	2
GO:0046633	alpha-beta T cell proliferation	2/8	38/18723	0.000111448	0.00503006	0.00176493	IRF1/HLA-E	2
GO:0070663	regulation of leukocyte proliferation	3/8	245/18723	0.000118076	0.00503006	0.00176493	IRF1/INPP5D/HLA-E	3
GO:0046651	lymphocyte proliferation	3/8	288/18723	0.00019049	0.00697244	0.00244647	IRF1/INPP5D/HLA-E	3
GO:0032943	mononuclear cell proliferation	3/8	291/18723	0.000196407	0.00697244	0.00244647	IRF1/INPP5D/HLA-E	3
GO:0006959	humoral immune response	3/8	317/18723	0.00025278	0.00776341	0.002724	JCHAIN/IGHV4-59/HLA-E	3
GO:0070661	leukocyte proliferation	3/8	318/18723	0.000255136	0.00776341	0.002724	IRF1/INPP5D/HLA-E	3
GO:0019731	antibacterial humoral response	2/8	60/18723	0.000279286	0.00793172	0.00278306	JCHAIN/HLA-E	2
GO:0002449	lymphocyte mediated immunity	3/8	350/18723	0.000338267	0.00883867	0.00310129	IGHV4-59/INPP5D/HLA-E	3
GO:0002460	adaptive immune response based on somatic recombination of immune receptors built from immunoglobulin superfamily domains	3/8	356/18723	0.000355583	0.00883867	0.00310129	IGHV4-59/INPP5D/HLA-E	3
GO:0051251	positive regulation of lymphocyte activation	3/8	362/18723	0.000373465	0.00883867	0.00310129	IGHV4-59/INPP5D/HLA-E	3
GO:0002696	positive regulation of leukocyte activation	3/8	409/18723	0.00053404	0.0119737	0.00420131	IGHV4-59/INPP5D/HLA-E	3
GO:0050867	positive regulation of cell activation	3/8	420/18723	0.000577121	0.0122927	0.00431322	IGHV4-59/INPP5D/HLA-E	3
GO:0002683	negative regulation of immune system process	3/8	434/18723	0.00063512	0.012801	0.00449158	IRF1/INPP5D/HLA-E	3
GO:0002443	leukocyte mediated immunity	3/8	440/18723	0.000661084	0.012801	0.00449158	IGHV4-59/INPP5D/HLA-E	3
GO:0050830	defense response to Gram-positive bacterium	2/8	101/18723	0.000789875	0.0137172	0.00481305	GBP4/HLA-E	2
GO:0002764	immune response-regulating signaling pathway	3/8	468/18723	0.000791308	0.0137172	0.00481305	IGHV4-59/IRF1/INPP5D	3
GO:1902106	negative regulation of leukocyte differentiation	2/8	102/18723	0.0008055	0.0137172	0.00481305	IRF1/INPP5D	2
GO:0046634	regulation of alpha-beta T cell activation	2/8	104/18723	0.000837199	0.0137172	0.00481305	IRF1/HLA-E	2
GO:1903707	negative regulation of hemopoiesis	2/8	106/18723	0.000869496	0.0137187	0.00481358	IRF1/INPP5D	2
GO:0071346	cellular response to interferon-gamma	2/8	118/18723	0.00107578	0.0163673	0.0057429	GBP4/IRF1	2
GO:0019730	antimicrobial humoral response	2/8	122/18723	0.00114929	0.0168827	0.00592376	JCHAIN/HLA-E	2
GO:0034341	response to interferon-gamma	2/8	141/18723	0.00153062	0.0217347	0.00762623	GBP4/IRF1	2
GO:0050871	positive regulation of B cell activation	2/8	152/18723	0.00177548	0.0243986	0.00856091	IGHV4-59/INPP5D	2
GO:0046631	alpha-beta T cell activation	2/8	156/18723	0.00186888	0.0244316	0.00857248	IRF1/HLA-E	2
GO:0051250	negative regulation of lymphocyte activation	2/8	157/18723	0.00189259	0.0244316	0.00857248	IRF1/INPP5D	2
GO:0042129	regulation of T cell proliferation	2/8	171/18723	0.00223962	0.0280611	0.00984601	IRF1/HLA-E	2
GO:0045619	regulation of lymphocyte differentiation	2/8	174/18723	0.00231764	0.028209	0.00989788	IRF1/INPP5D	2
GO:0002819	regulation of adaptive immune response	2/8	183/18723	0.00255938	0.0302861	0.0106267	IRF1/HLA-E	2
GO:0002695	negative regulation of leukocyte activation	2/8	187/18723	0.00267052	0.030747	0.0107884	IRF1/INPP5D	2
GO:0050777	negative regulation of immune response	2/8	194/18723	0.00287044	0.032136	0.0112758	INPP5D/HLA-E	2
GO:0050864	regulation of B cell activation	2/8	198/18723	0.00298778	0.032136	0.0112758	IGHV4-59/INPP5D	2
GO:0042098	T cell proliferation	2/8	199/18723	0.00301747	0.032136	0.0112758	IRF1/HLA-E	2
GO:0050866	negative regulation of cell activation	2/8	210/18723	0.00335326	0.0348411	0.012225	IRF1/INPP5D	2
GO:0045088	regulation of innate immune response	2/8	218/18723	0.00360805	0.036596	0.0128407	IRF1/HLA-E	2
GO:0002524	hypersensitivity	1/8	10/18723	0.00426564	0.0391682	0.0137432	HLA-E	1
GO:1901978	positive regulation of cell cycle checkpoint	1/8	10/18723	0.00426564	0.0391682	0.0137432	TPR	1
GO:0050851	antigen receptor-mediated signaling pathway	2/8	240/18723	0.0043543	0.0391682	0.0137432	IGHV4-59/INPP5D	2
GO:0001787	natural killer cell proliferation	1/8	11/18723	0.00469132	0.0391682	0.0137432	HLA-E	1
GO:0035457	cellular response to interferon-alpha	1/8	11/18723	0.00469132	0.0391682	0.0137432	TPR	1
GO:0002863	positive regulation of inflammatory response to antigenic stimulus	1/8	12/18723	0.00511685	0.0391682	0.0137432	HLA-E	1
GO:0031453	positive regulation of heterochromatin assembly	1/8	12/18723	0.00511685	0.0391682	0.0137432	TPR	1
GO:0032736	positive regulation of interleukin-13 production	1/8	12/18723	0.00511685	0.0391682	0.0137432	HLA-E	1
GO:0046831	regulation of RNA export from nucleus	1/8	12/18723	0.00511685	0.0391682	0.0137432	TPR	1
GO:0120263	positive regulation of heterochromatin organization	1/8	12/18723	0.00511685	0.0391682	0.0137432	TPR	1
GO:0001894	tissue homeostasis	2/8	268/18723	0.00539943	0.0391682	0.0137432	JCHAIN/INPP5D	2
GO:1905269	positive regulation of chromatin organization	1/8	13/18723	0.00554222	0.0391682	0.0137432	TPR	1
GO:1902105	regulation of leukocyte differentiation	2/8	279/18723	0.00583884	0.0391682	0.0137432	IRF1/INPP5D	2
GO:0002475	antigen processing and presentation via MHC class Ib	1/8	14/18723	0.00596743	0.0391682	0.0137432	HLA-E	1
GO:0002864	regulation of acute inflammatory response to antigenic stimulus	1/8	14/18723	0.00596743	0.0391682	0.0137432	HLA-E	1
GO:0006999	nuclear pore organization	1/8	14/18723	0.00596743	0.0391682	0.0137432	TPR	1
GO:0043374	CD8-positive, alpha-beta T cell differentiation	1/8	14/18723	0.00596743	0.0391682	0.0137432	IRF1	1
GO:0045579	positive regulation of B cell differentiation	1/8	14/18723	0.00596743	0.0391682	0.0137432	INPP5D	1
GO:0002429	immune response-activating cell surface receptor signaling pathway	2/8	291/18723	0.00633652	0.0391682	0.0137432	IGHV4-59/INPP5D	2
GO:0002757	immune response-activating signal transduction	2/8	291/18723	0.00633652	0.0391682	0.0137432	IGHV4-59/INPP5D	2
GO:0030852	regulation of granulocyte differentiation	1/8	15/18723	0.00639248	0.0391682	0.0137432	INPP5D	1
GO:0032239	regulation of nucleobase-containing compound transport	1/8	15/18723	0.00639248	0.0391682	0.0137432	TPR	1
GO:0045779	negative regulation of bone resorption	1/8	16/18723	0.00681737	0.0391682	0.0137432	INPP5D	1
GO:0090231	regulation of spindle checkpoint	1/8	16/18723	0.00681737	0.0391682	0.0137432	TPR	1
GO:0090266	regulation of mitotic cell cycle spindle assembly checkpoint	1/8	16/18723	0.00681737	0.0391682	0.0137432	TPR	1
GO:1903504	regulation of mitotic spindle checkpoint	1/8	16/18723	0.00681737	0.0391682	0.0137432	TPR	1
GO:0008340	determination of adult lifespan	1/8	17/18723	0.0072421	0.0391682	0.0137432	INPP5D	1
GO:0019885	antigen processing and presentation of endogenous peptide antigen via MHC class I	1/8	17/18723	0.0072421	0.0391682	0.0137432	HLA-E	1
GO:0031445	regulation of heterochromatin assembly	1/8	17/18723	0.0072421	0.0391682	0.0137432	TPR	1
GO:0046827	positive regulation of protein export from nucleus	1/8	17/18723	0.0072421	0.0391682	0.0137432	TPR	1
GO:0060263	regulation of respiratory burst	1/8	17/18723	0.0072421	0.0391682	0.0137432	JCHAIN	1
GO:0120261	regulation of heterochromatin organization	1/8	17/18723	0.0072421	0.0391682	0.0137432	TPR	1
GO:0060249	anatomical structure homeostasis	2/8	314/18723	0.0073433	0.0391682	0.0137432	JCHAIN/INPP5D	2
GO:0002768	immune response-regulating cell surface receptor signaling pathway	2/8	315/18723	0.00738863	0.0391682	0.0137432	IGHV4-59/INPP5D	2
GO:0030889	negative regulation of B cell proliferation	1/8	18/18723	0.00766667	0.0391682	0.0137432	INPP5D	1
GO:0045953	negative regulation of natural killer cell mediated cytotoxicity	1/8	18/18723	0.00766667	0.0391682	0.0137432	HLA-E	1
GO:0046851	negative regulation of bone remodeling	1/8	18/18723	0.00766667	0.0391682	0.0137432	INPP5D	1
GO:1901673	regulation of mitotic spindle assembly	1/8	18/18723	0.00766667	0.0391682	0.0137432	TPR	1
GO:0002831	regulation of response to biotic stimulus	2/8	327/18723	0.00794275	0.0391682	0.0137432	IRF1/HLA-E	2
GO:0050863	regulation of T cell activation	2/8	329/18723	0.00803691	0.0391682	0.0137432	IRF1/HLA-E	2
GO:0002483	antigen processing and presentation of endogenous peptide antigen	1/8	19/18723	0.00809109	0.0391682	0.0137432	HLA-E	1
GO:0002716	negative regulation of natural killer cell mediated immunity	1/8	19/18723	0.00809109	0.0391682	0.0137432	HLA-E	1
GO:0002888	positive regulation of myeloid leukocyte mediated immunity	1/8	19/18723	0.00809109	0.0391682	0.0137432	HLA-E	1
GO:0032616	interleukin-13 production	1/8	19/18723	0.00809109	0.0391682	0.0137432	HLA-E	1
GO:0032656	regulation of interleukin-13 production	1/8	19/18723	0.00809109	0.0391682	0.0137432	HLA-E	1
GO:0045947	negative regulation of translational initiation	1/8	19/18723	0.00809109	0.0391682	0.0137432	TPR	1
GO:0042113	B cell activation	2/8	334/18723	0.00827454	0.0396062	0.0138969	IGHV4-59/INPP5D	2
GO:1903037	regulation of leukocyte cell-cell adhesion	2/8	336/18723	0.00837049	0.0396203	0.0139019	IRF1/HLA-E	2
GO:0034104	negative regulation of tissue remodeling	1/8	20/18723	0.00851534	0.0396688	0.0139189	INPP5D	1
GO:0035455	response to interferon-alpha	1/8	21/18723	0.00893944	0.0396688	0.0139189	TPR	1
GO:0045655	regulation of monocyte differentiation	1/8	21/18723	0.00893944	0.0396688	0.0139189	INPP5D	1
GO:0046641	positive regulation of alpha-beta T cell proliferation	1/8	21/18723	0.00893944	0.0396688	0.0139189	HLA-E	1
GO:0046823	negative regulation of nucleocytoplasmic transport	1/8	21/18723	0.00893944	0.0396688	0.0139189	TPR	1
GO:1900118	negative regulation of execution phase of apoptosis	1/8	21/18723	0.00893944	0.0396688	0.0139189	MTRNR2L8	1
GO:0032816	positive regulation of natural killer cell activation	1/8	22/18723	0.00936338	0.0411216	0.0144286	HLA-E	1
GO:1903706	regulation of hemopoiesis	2/8	367/18723	0.00992257	0.0415613	0.0145829	IRF1/INPP5D	2
GO:0007159	leukocyte cell-cell adhesion	2/8	371/18723	0.0101316	0.0415613	0.0145829	IRF1/HLA-E	2
GO:0001911	negative regulation of leukocyte mediated cytotoxicity	1/8	24/18723	0.0102108	0.0415613	0.0145829	HLA-E	1
GO:0002438	acute inflammatory response to antigenic stimulus	1/8	24/18723	0.0102108	0.0415613	0.0145829	HLA-E	1
GO:0002755	MyD88-dependent toll-like receptor signaling pathway	1/8	24/18723	0.0102108	0.0415613	0.0145829	IRF1	1
GO:0035458	cellular response to interferon-beta	1/8	24/18723	0.0102108	0.0415613	0.0145829	IRF1	1
GO:0030098	lymphocyte differentiation	2/8	374/18723	0.0102898	0.0415613	0.0145829	IRF1/INPP5D	2
GO:0002253	activation of immune response	2/8	375/18723	0.0103427	0.0415613	0.0145829	IGHV4-59/INPP5D	2
GO:0003094	glomerular filtration	1/8	25/18723	0.0106342	0.0415613	0.0145829	JCHAIN	1
GO:0032753	positive regulation of interleukin-4 production	1/8	25/18723	0.0106342	0.0415613	0.0145829	HLA-E	1
GO:0042832	defense response to protozoan	1/8	25/18723	0.0106342	0.0415613	0.0145829	GBP4	1
GO:0090169	regulation of spindle assembly	1/8	25/18723	0.0106342	0.0415613	0.0145829	TPR	1
GO:0001562	response to protozoan	1/8	26/18723	0.0110575	0.041686	0.0146267	GBP4	1
GO:0019883	antigen processing and presentation of endogenous antigen	1/8	26/18723	0.0110575	0.041686	0.0146267	HLA-E	1
GO:0045954	positive regulation of natural killer cell mediated cytotoxicity	1/8	26/18723	0.0110575	0.041686	0.0146267	HLA-E	1
GO:0097205	renal filtration	1/8	26/18723	0.0110575	0.041686	0.0146267	JCHAIN	1
GO:0060333	interferon-gamma-mediated signaling pathway	1/8	27/18723	0.0114807	0.042258	0.0148274	IRF1	1
GO:0002474	antigen processing and presentation of peptide antigen via MHC class I	1/8	28/18723	0.0119037	0.042258	0.0148274	HLA-E	1
GO:0002507	tolerance induction	1/8	28/18723	0.0119037	0.042258	0.0148274	HLA-E	1
GO:0002675	positive regulation of acute inflammatory response	1/8	28/18723	0.0119037	0.042258	0.0148274	HLA-E	1
GO:0031342	negative regulation of cell killing	1/8	28/18723	0.0119037	0.042258	0.0148274	HLA-E	1
GO:0045589	regulation of regulatory T cell differentiation	1/8	28/18723	0.0119037	0.042258	0.0148274	IRF1	1
GO:0045671	negative regulation of osteoclast differentiation	1/8	28/18723	0.0119037	0.042258	0.0148274	INPP5D	1
GO:0001916	positive regulation of T cell mediated cytotoxicity	1/8	29/18723	0.0123265	0.0430417	0.0151024	HLA-E	1
GO:1900117	regulation of execution phase of apoptosis	1/8	29/18723	0.0123265	0.0430417	0.0151024	MTRNR2L8	1
GO:0045577	regulation of B cell differentiation	1/8	30/18723	0.0127492	0.0437996	0.0153683	INPP5D	1
GO:0046825	regulation of protein export from nucleus	1/8	30/18723	0.0127492	0.0437996	0.0153683	TPR	1
GO:0002717	positive regulation of natural killer cell mediated immunity	1/8	31/18723	0.0131717	0.044229	0.0155189	HLA-E	1
GO:0045066	regulatory T cell differentiation	1/8	31/18723	0.0131717	0.044229	0.0155189	IRF1	1
GO:1903131	mononuclear cell differentiation	2/8	426/18723	0.013206	0.044229	0.0155189	IRF1/INPP5D	2
GO:0035456	response to interferon-beta	1/8	32/18723	0.013594	0.044229	0.0155189	IRF1	1
GO:0046856	phosphatidylinositol dephosphorylation	1/8	32/18723	0.013594	0.044229	0.0155189	INPP5D	1
GO:0010259	multicellular organism aging	1/8	33/18723	0.0140162	0.044229	0.0155189	INPP5D	1
GO:0032633	interleukin-4 production	1/8	33/18723	0.0140162	0.044229	0.0155189	HLA-E	1
GO:0032673	regulation of interleukin-4 production	1/8	33/18723	0.0140162	0.044229	0.0155189	HLA-E	1
GO:0045648	positive regulation of erythrocyte differentiation	1/8	33/18723	0.0140162	0.044229	0.0155189	INPP5D	1
GO:1901976	regulation of cell cycle checkpoint	1/8	33/18723	0.0140162	0.044229	0.0155189	TPR	1
GO:1902275	regulation of chromatin organization	1/8	33/18723	0.0140162	0.044229	0.0155189	TPR	1
GO:0030851	granulocyte differentiation	1/8	34/18723	0.0144383	0.0448784	0.0157468	INPP5D	1
GO:0050869	negative regulation of B cell activation	1/8	34/18723	0.0144383	0.0448784	0.0157468	INPP5D	1
GO:0022407	regulation of cell-cell adhesion	2/8	448/18723	0.0145381	0.0448784	0.0157468	IRF1/HLA-E	2
GO:0032814	regulation of natural killer cell activation	1/8	35/18723	0.0148601	0.0452173	0.0158657	HLA-E	1
GO:0060236	regulation of mitotic spindle organization	1/8	35/18723	0.0148601	0.0452173	0.0158657	TPR	1
GO:0030224	monocyte differentiation	1/8	36/18723	0.0152819	0.0461708	0.0162003	INPP5D	1
GO:0045730	respiratory burst	1/8	37/18723	0.0157034	0.0463726	0.0162711	JCHAIN	1
GO:0001819	positive regulation of cytokine production	2/8	467/18723	0.0157344	0.0463726	0.0162711	IRF1/HLA-E	2
GO:0002478	antigen processing and presentation of exogenous peptide antigen	1/8	38/18723	0.0161248	0.0463726	0.0162711	HLA-E	1
GO:0007094	mitotic spindle assembly checkpoint signaling	1/8	38/18723	0.0161248	0.0463726	0.0162711	TPR	1
GO:0071173	spindle assembly checkpoint signaling	1/8	38/18723	0.0161248	0.0463726	0.0162711	TPR	1
GO:0071174	mitotic spindle checkpoint signaling	1/8	38/18723	0.0161248	0.0463726	0.0162711	TPR	1
GO:0001914	regulation of T cell mediated cytotoxicity	1/8	39/18723	0.0165461	0.0463726	0.0162711	HLA-E	1
GO:0031507	heterochromatin assembly	1/8	39/18723	0.0165461	0.0463726	0.0162711	TPR	1
GO:0031577	spindle checkpoint signaling	1/8	39/18723	0.0165461	0.0463726	0.0162711	TPR	1
GO:0032728	positive regulation of interferon-beta production	1/8	39/18723	0.0165461	0.0463726	0.0162711	IRF1	1
GO:0090224	regulation of spindle organization	1/8	39/18723	0.0165461	0.0463726	0.0162711	TPR	1
GO:0002714	positive regulation of B cell mediated immunity	1/8	40/18723	0.0169672	0.0465298	0.0163262	HLA-E	1
GO:0002891	positive regulation of immunoglobulin mediated immune response	1/8	40/18723	0.0169672	0.0465298	0.0163262	HLA-E	1
GO:0045841	negative regulation of mitotic metaphase/anaphase transition	1/8	40/18723	0.0169672	0.0465298	0.0163262	TPR	1
GO:0042110	T cell activation	2/8	487/18723	0.0170391	0.0465298	0.0163262	IRF1/HLA-E	2
GO:0032735	positive regulation of interleukin-12 production	1/8	41/18723	0.0173881	0.0468818	0.0164498	IRF1	1
GO:0042307	positive regulation of protein import into nucleus	1/8	41/18723	0.0173881	0.0468818	0.0164498	TPR	1
GO:1902100	negative regulation of metaphase/anaphase transition of cell cycle	1/8	42/18723	0.0178089	0.0473522	0.0166148	TPR	1
GO:0002861	regulation of inflammatory response to antigenic stimulus	1/8	43/18723	0.0182295	0.0473522	0.0166148	HLA-E	1
GO:0033046	negative regulation of sister chromatid segregation	1/8	43/18723	0.0182295	0.0473522	0.0166148	TPR	1
GO:0033048	negative regulation of mitotic sister chromatid segregation	1/8	43/18723	0.0182295	0.0473522	0.0166148	TPR	1
GO:1904591	positive regulation of protein import	1/8	43/18723	0.0182295	0.0473522	0.0166148	TPR	1
GO:2000816	negative regulation of mitotic sister chromatid separation	1/8	43/18723	0.0182295	0.0473522	0.0166148	TPR	1
GO:0042269	regulation of natural killer cell mediated cytotoxicity	1/8	44/18723	0.01865	0.0478607	0.0167932	HLA-E	1
GO:0045124	regulation of bone resorption	1/8	44/18723	0.01865	0.0478607	0.0167932	INPP5D	1
GO:0051985	negative regulation of chromosome segregation	1/8	45/18723	0.0190703	0.0483567	0.0169673	TPR	1
GO:1905819	negative regulation of chromosome separation	1/8	45/18723	0.0190703	0.0483567	0.0169673	TPR	1
GO:0033047	regulation of mitotic sister chromatid segregation	1/8	46/18723	0.0194904	0.048555	0.0170368	TPR	1
GO:0046839	phospholipid dephosphorylation	1/8	46/18723	0.0194904	0.048555	0.0170368	INPP5D	1
GO:0070828	heterochromatin organization	1/8	46/18723	0.0194904	0.048555	0.0170368	TPR	1
GO:0019884	antigen processing and presentation of exogenous antigen	1/8	47/18723	0.0199104	0.0487461	0.0171039	HLA-E	1
GO:0045581	negative regulation of T cell differentiation	1/8	47/18723	0.0199104	0.0487461	0.0171039	IRF1	1
GO:0045646	regulation of erythrocyte differentiation	1/8	47/18723	0.0199104	0.0487461	0.0171039	INPP5D	1
GO:0002673	regulation of acute inflammatory response	1/8	48/18723	0.0203302	0.0489303	0.0171685	HLA-E	1
GO:0002715	regulation of natural killer cell mediated immunity	1/8	48/18723	0.0203302	0.0489303	0.0171685	HLA-E	1
GO:0045839	negative regulation of mitotic nuclear division	1/8	48/18723	0.0203302	0.0489303	0.0171685	TPR	1
GO:0001913	T cell mediated cytotoxicity	1/8	49/18723	0.0207499	0.0491081	0.0172309	HLA-E	1
GO:0002762	negative regulation of myeloid leukocyte differentiation	1/8	49/18723	0.0207499	0.0491081	0.0172309	INPP5D	1
GO:0070849	response to epidermal growth factor	1/8	49/18723	0.0207499	0.0491081	0.0172309	TPR	1
GO:0002639	positive regulation of immunoglobulin production	1/8	50/18723	0.0211694	0.0495503	0.0173861	HLA-E	1
GO:0045814	negative regulation of gene expression, epigenetic	1/8	50/18723	0.0211694	0.0495503	0.0173861	TPR	1

[truncated: 7 more sheets: k. D7 CD4, l. D7 CD8, m. D7 cDCs, n. D7 gdT, o. D7 Macrophages, p. D7 NK cells, q. D7 pDCs]
