# Supplementary material for: Early mucosal responses following a randomised controlled human inhaled infection with attenuated Mycobacterium bovis BCG
Source: Nat Commun. 2025 May 29;16:4989. doi: 10.1038/s41467-025-60285-4 (PMC12122720; doi:10.1038/s41467-025-60285-4)
Supplement: Supplementary file 6 — Source Data [file 41467_2025_60285_MOESM6_ESM.xlsx]

## Sheet: Figure 2
BAL
A (eosinophils)					B (Neutrophils)					C (APCs)					D (NK cells)					E (CD16+ NK cells)
D2	D2	D7	D7		D2	D2	D7	D7		D2	D2	D7	D7		D2	D2	D7	D7		D2	D2	D7	D7
0.63	0.47	5.76	0.67		0.8	1.09	6.73	0.92		53.75	62.78	50.26	59.16		3.15	0.4	3.76	1.66		10.02	1.28	4.08	11.88
0.3	0.4	2.78	0.79		0.4	3.39	6.63	8.05		71.51	63.07	69.81	30.74		0.46	0.65	3.5	5.59		8.57	8.5	2.39	17.7
0.26	0.26	1.71	3.19		0.91	1.59	17.69	13.62		53.15	58.4	51.88	36.05		0.48	1.03	1.75	5.33		2.27	15.01	3.73	38.96
	0.12		1.1			0.92		9.09			54.4		27.77			0.93		3.53			4.64		38.4
	0.52		0.26			1.57		4.15			54.73		33.21			1.45		3.1			6.6		13.68
	0.15		1.17			1.09		6.47			60.49		47.8			1.46		2.47			1.62		4.43
	0.23		1.6			9.62		17.17			55.39		38.25			1.16		2.6			13.85		23.36
	0.65		1.47			7.58		36.64			53.97		23.54			0.33		5.98			13.24		27.5
	0.61		1.53			5.68		13.44			40.71		38.52			2.27		3.41			19.61		33.09
	1.01		1.03			2.67		13.58			57.66		37.47			0.88		3.74			15.1		22.11
Blood
A (eosinophils)							B (Neutrophils)							C (APCs)							D (NK cells)							E (CD16+ NK cells)
D0	D2	D7	D14	D28	D56		D0	D2	D7	D14	D28	D56		D0	D2	D7	D14	D28	D56		D0	D2	D7	D14	D28	D56		D0	D2	D7	D14	D28	D56
5.62	8.3	4.72	6.52	7.88	6.22		73.7546	66.1324	79.6296	67.0807	67.9389	69.4228		7.67	10.14	6.15	9.14	9.1	8.68		8.62	8.71	5.16	7.71	7.5	8.74		80.87	80.52	80.93	84.28	77.33	84.92
4.92	4.67	5.93	3.73	7.23	4.22		74.5626	75.3117	71.0169	75.0361	70.5634	70.291		9.14	8.67	10.46	7.26	10.47	7.24		2.65	2.55	3.73	4.07	2.19	5.95		43.07	45.92	59.15	84.06	37.16	58.89
5.83	6.3	7.44	5.7	5.04	8.88		79.2998	80.122	73.4921	79.0097	80.3408	74.77		8.93	10.81	11.68	10.4	9.12	12.7		2.93	2.06	3.52	2.84	3.07	2.43		50.67	50.24	53.3	61.88	55.21	43.41
8.1	10.42	7.92	6.5	7.79	8.94		63.075	56.7961	52.8912	60.9227	66.2568	54.047		13.56	16.65	13.95	13.61	11.93	14.39		3.78	7.57	10.09	10	4.89	6.24		86.78	95.12	97.49	95.81	92.72	91.9
7.44	7.79	6.74	7.27	6.97	5.4		74.3243	74.7036	65.3323	68.4211	71.5758	78.6577		9.88	10.4	9.77	9.56	10.42	8.34		4.2	5.18	11.62	7.65	7.84	5.35		62.85	77.69	76.32	66.58	74.59	71.62
5.25	5.75	5.09	5.41	5.84	9.8		81.8103	78.3854	81.1005	79.1086	79.6562	69.5945		7.04	9.03	11.18	10.68	9.65	10.6		2.58	4.38	5.58	3.02	2.6	3.26		92.54	97.45	93.26	92.78	93.14	85.51
6.96	7.84	6.99	8.01	8.81	8.78		77.963	73.6893	74.3431	72.8469	72.8532	71.5125		11.82	14.15	14.63	14.96	14.24	15.74		4.78	3.97	3.84	3.68	4.12	5.15		71.79	87.13	79.83	83.96	78.49	53.7
8.87	5.72	7.88	8.98	8.4	12.59		70.3264	78.5093	68.2805	69.0682	68.3153	58.7984		12.44	7.68	10.65	11.41	13.06	14.17		6.77	5.64	6.76	6.21	6.41	5.91		83.38	91.6	85.16	72.28	78.26	75.98
8.19	10.87	8.06	9.84	7.21	8.32		72.5806	69.1743	70.7317	74.9263	72.1617	71.5862		10.16	11.45	9.75	10.92	9.42	9.74		5.46	6.74	6.28	6.16	9.01	7.43		83.39	91.93	79.9	68.47	71.67	75.25
6.32	6.81	5.42	3.64	8.02	5.99		68.7635	72.471	74.2664	78.4861	60.2771	66.1721		8.76	8.44	9.7	7.89	12.12	11.49		4.23	4.89	4.43	6.07	4.97	4.27		58.52	67.44	78.65	69.61	49.86	53.27
6.88	8.32	5.55	6.55	7.52	6.79		71.5318	72.5575	75.5342	69.7411	56.7451	53.364		10.72	13.01	9.16	9.38	10.48	10.61		4.43	2.27	4.37	9.31	13.86	5.64		56.23	72.9	56.08	59.19	59.9	43.72
5.68	3.95	6.12	6.03	6.04	5.74		68.9704	79.8347	66.3073	57.277	69.685	69.206		9.48	7.07	8.78	10.38	10.7	9.44		7.14	3.94	10.22	7.15	7.41	6.51		75.39	93.53	90.39	74.52	78.77	73.03
6	6.73	8.86	8.8	9.1	9.03		81.8812	81.3187	72.4522	74.3132	74.817	63.519		9.23	9.27	14.88	11.96	10.09	13.38		3.56	2.81	2.89	2.2	2.67	2.07		93.35	94.92	67.77	37.09	70.2	57.42
9.22	7.16	6.19	6.65	7.01			60.3934	73.125	80.6674	38.4909	71.0744			12.06	9.64	7.46	13.08	9.96			7.21	4.12	4.55	5.4	7.39			66.5	66.28	90.76	69.41	61.85
6.52	7.39	13.51	7.01	7.82	7.01		73.4722	75.3019	38.5782	70.9902	71.6895	75.1572		8.55	8.68	15.22	8.62	9.38	7.86		5.09	5.08	9.04	4.43	5.4	6.44		57.17	80.13	59.42	59.66	69.09	61.93
7.36	7.8	11.6	9.56	8.25	6.49		79.078	79.9139	68.829	74.7495	69.2571	79.4688		8.94	9.92	13.07	13.35	12.45	8.92		1.92	2.78	1.78	2.82	3.89	3.47		92.08	84.26	59.38	93.72	71	93.28
5.13	5.77	4.56	5.5	4.96			75.8621	77.6583	69.6845	73.4488	72.6375			8.32	9.36	8.38	9.02	8.98			7.55	5.31	16.93	6.29	9.66			77.41	70.1	93.52	63.93	70.41
4.48	12.36	7.35	8.11	11.62	8.01		74.5912	41.2164	70.091	70.3407	63.6364	71.0674		11.97	17.06	14.62	14.39	16.11	13.78		3.98	4.45	3.62	3.69	5.78	4.66		70.02	73.05	69.89	53.33	41.62	54.93
6.39	6.62	9.54	6.96	6.93	8.3		77.1429	76.6292	66.1521	59.4776	58.3448	74.087		12.02	12.47	16.8	14.18	17.12	13.45		3.17	1.76	4.1	2.92	2.14	1.62		92	70.66	90.79	34.35	44.18	39.66
5.66	7.83	6.48	5.12	5.51			75.9134	74.2588	71.6374	79.564	60.585			7.53	9.7	8.41	7.77	10.15			5.31	5.1	6.83	4.13	3.74			92.73	88.56	84.17	77.48	75.2

## Sheet: Figure 3
BAL Total cells
A (MAITs) Panel 3			B (CD161+ T cells) Panel 3			C (yd T cells) Panel 2					D (iNKTs) Panel 3			E (CD3+ CD56+) Panel 1
D2 BCG	D7 BCG		D2 BCG	D7 BCG		D2 Saline	D2 BCG	D7 saline	D7 BCG		D2 BCG	D7 BCG		D2	D2	D7	D7
0.34	1.66		1.2	3.63		1.59	1.33	3.32	0.72		0.27	0.17		0.9414	0.1747	1.9796	0.3345
0.34	2.48		0.52	6.99		0.332	2.385	2.005	6.83		0.011	0.26		0.212	0.2215	0.5052	1.6027
0.47	3.26		0.49	10.8		0.743	1.02	14.01	15.58		0.024	0.87		0.3297	0.2399	0.5399	1.2716
	1.51			6.12			0.349		11.63			0.47			0.2142		0.9602
							11.12		9.62						0.354		1.9618
							0.63		1.89						0.1993		0.7041
							1.01		4.6						0.5777		3.766
							0.55		6.55						0.1926		1.2247
									21.67						0.7801		1.9901
															0.2685		4.5261
Blood Total cells
A (MAITs) Panel 3							B (CD161+ T cells) Panel 3							C (yd T cells) Panel 2							D (iNKTs) Panel 3							E (CD3+ CD56+) Panel 1
D0	D2	D7	D14	D28	D56		D0	D2	D7	D14	D28	D56		D0	D2	D7	D14	D28	D56		D0	D2	D7	D14	D28	D56		D0	D2	D7	D14	D28	D56
1.04	1.18	1.04	1.1	0.98	1.18		1.9286	1.982	1.8963	1.9916	1.8275	2.1999		2.53	2.82		2.61	3.29	2.53		0.0287	0.0306	0.0295	0.0378	0.0301	0.0286		1.17	1.63	1.04	1.7	1.39	1.25
0.47	0.71	0.24	0.46	0.45	0.41		0.6912	1.123	0.4627	0.7608	0.7322	0.6677		2.8	3.51		3.19	2.8	2.53		0.0054	0.0075	0.0029	0.008	0.0054	0.0044		2.08	2.18	2.36	2.77	1.82	2.49
1.79	1.91	2.88	1.38	2.41	2.7		2.6618	2.6776	4.6531	2.3265	3.9167	4.5288		2.72	2.33		2.5	2.66	2.34		0.0323	0.0256	0.0363	0.0198	0.0299	0.0366		2.5	2.06	3.05	1.92	2.39	3.64
0.79	0.82	1.31	1.2	1.01	1.03		1.0411	1.1146	1.756	1.6013	1.4044	1.353		4.59	4.75		4.91	3.74	4.57		0.003	0.0052	0.0074	0.0055	0.0058	0.0057		2.09	2.6	1.57	3.07	2.77	3.38
1.98	1.65	3.24	0.9	1.81	0.97		3.2831	2.621	5.0026	1.4833	2.9942	1.5575		2.54	2.09		2.16	3.48	2.47		0.0778	0.0662	0.1197	0.0417	0.0766	0.0474		1.2	1.19	2.91	1.68	1.36	1.34
2.96	3.66	2.44	2.65	2.02	2.09		4.0479	5.0869	3.5525	3.9323	3.0349	3.0339		2.67	2.33		2.44	2.31	2.18		0.025	0.0296	0.0267	0.0257	0.025	0.0197		3.23	3.35	2.17	3.44	3.21	3.35
1.21	1.32	1.46	1.82	0.86	1.03		1.9118	1.8469	2.4005	2.7049	1.3195	1.8283		0.4	0.26		0.3	0.29	0.33		0.0275	0.0294	0.0325	0.0338	0.0238	0.0313		3.58	2.69	2.76	3.18	2.57	3.14
1	0.17	0.44	0.47	0.85	0.64		1.6019	0.3624	0.8192	0.8946	1.5443	1.0587		2.54	0.97		1.14	2.04	1.96		0.0148	0.0049	0.0094	0.0068	0.0104	0.0095		1.26	0.44	1.47	1.34	1.36	1.4
0.85	0.67	1.05	0.73	1.4	1.47		1.4062	0.9722	2.1035	1.2931	2.4136	2.5864		1.89	1.67		1.52	2.1	1.59		0.0289	0.0223	0.036	0.0152	0.0442	0.0337		1.97	1.72	3.54	1.84	2.95	2.16
1.82	1.8	0.97	1.4	1.43	0.97		2.6441	2.5229	1.5824	2.3766	2.6028	1.9106		3.66	1.81		4.68	3.88	2.11		0.0046	0.0035	0.0037	0.0034	0.0048	0.0026		1.99	2.76	3.65	3.13	2.56	2.7
1.24	0.31	0.68	0.44	0.83	0.94		2.9455	0.9187	2.2603	1.3715	2.0975	1.6578		1.02		0.94	0.8	0.78	0.84		0.0094	0.0026	0.0046	0.0058	0.0049	0.0093		1.82	1.35	2.36	1.22	1.9	1.25
0.63	0.14	0.27	0.29	0.38	0.66		0.909	0.1766	0.464	0.4537	0.5776	1.0387		0.61		0.39	0.61	0.45	0.6		0.115	0.0859	0.0909	0.062	0.0731	0.0486		0.78	0.51	1.6	0.93	0.9	0.92
1.29	0.87	0.83	0.89	0.84	0.57		2.621	1.6994	1.6829	1.6532	1.6192	1.2345		2.4		2.04	2.16	3.09	2.15		0.0154	0.0116	0.0181	0.0055	0.0247	0.0128		3.72	1.68	1.5	2.17	2.33	1.41
0.31	0.31	0.28	0.1	0.5			0.72	0.7642	0.8575	0.3254	1.7842			0.87		0.86	0.84	1.09			0.0228	0.0099	0.0141	0.013	0.0084			1.86	0.98	1.21	1.65	1.28
3.09	0.88	2.13	1.83	1.27	1.36		3.881	1.1174	2.6264	2.4558	1.5482	1.6749		1.31		0.94	0.96	2.66	1.31		0.0056	0.0076	0.0194	0.0128	0.0156	0.0136		2.52	2.04	2.05	1.82	1.81	2.41
0.35	0.56	1.65	1.15	1.2	1.04		0.6208	0.8967	2.4841	1.7557	1.9903	1.6059		3.03		2.55	3.57	3.48	3.49		0.0516	0.0459	0.0414	0.0354	0.0425	0.0087		3.87	3.57	3.15	3.52	3.73	2.72
1.26	1.03	0.96	1.01	0.91			5.2149	4.3369	3.828	3.8525	4.0839			15.77		10.09	12.76	10.95			0.0123	0.008	0.0157	0.0139	0.007			1.24	0.96	1.35	1.32	0.93
0.63	0.24	0.67	0.51	0.41	0.46		2.2214	0.8223	2.0021	1.6458	1.2458	1.4739		3.83		3.14	4.24	3.23	5.42		0.0443	0.0289	0.0477	0.0358	0.0568	0.0514		0.8	1.31	1.42	2.65	1.56	2.17
1.5	1.11	1.56	1.21	2.2	2.58		2.6628	1.7519	2.9314	2.1048	3.7155	3.9532		1.84		1.38	1.59	1.4	1.68		0.0956	0.1378	0.2082	0.166	0.135	0.0654		2.03	1.39	1.46	2.03	2.02	1.97
0.95	1.25	2.48	1.81	1.29			2.2915	3.2479	5.9727	4.3813	3.2284			1.96		1.71	1.91	1.99			0.1115	0.0394	0.073	0.0439	0.0749			2.9	2.3	3.46	3.12	2.14
Subsets
BAL
CD4+ MAITs			CD8+ MAITs			DN MAITs			CD4+CD8+ MAITS				CD8+ CD161+ T cells			CD4+ CD161+ T cells			DN CD161+ T cells			CD4+CD8+ CD161+ T cells			CD4+ iNKTs			CD8+ iNKTs			DN iNKTs			CD4+ CD8+iNKTs
D2 BCG	D7 BCG		D2 BCG	D7 BCG		D2 BCG	D7 BCG		D2 BCG	D7 BCG			D2 BCG	D7 BCG		D2 BCG	D7 BCG		D2 BCG	D7 BCG		D2 BCG	D7 BCG		D2 BCG	D7 BCG		D2 BCG	D7 BCG		D2 BCG	D7 BCG		D2 BCG	D7 BCG
21.5965	39.5669		1.49866	51.156		68.9068	14.5407		7.9981	0.876			20.8	14.3		41.7	75.6		35.5	6.95		1.93	3.19		15.2	73.8		8.35	0.96		78.4	24.1		0.57	1.08
3.38185	21.7538		46.768	45.7552		43.2791	29.5562		6.57106	1.537			29.5	17.4		53	69		16.4	10.6		1.14	2.94		2.58	79.6		13.5	1.84		83.9	17		0	1.84
7.69861	42.8477		28.0371	28.3908		38.0835	26.266		26.1807	1.321			19.2	10.3		52.3	74.6		28.1	10.3		0.42	4.87		14.7	86.2		13.2	2.07		72.1	11		0	2.27
	26.2041			28.6349			40.0321			1.561				10.8			75.5			10.2			3.49			43.9			6.29			50.2			0.86
Blood
MAITs)								CD161+ T cells								iNKTs
median	D0	D2	D7	D14	D28	D56		median	D0	D2	D7	D14	D28	D56		median	D0	D2	D7	D14	D28	D56
CD4+	1.479	1.605	1.892	1.653	1.759	1.54		CD4+	20.8214	19.6919	24.3834	25.3406	25.5235	20.4461		CD4+	35.15	32.07	31.83	30	29.39	28.19
CD8+	75.75	74.28	72.35	72.05	73.63	73.43		CD8+	46.0443	47.7846	45.3512	44.0105	43.5253	48.5839		CD8+	15.31	11.75	15.93	14.93	13.78	11.48
DN	23.79	21.93	25.07	24.02	23.02	23.42		DN	31.7332	31.1188	28.7525	29.2919	29.4231	29.3974		DN	49.78	51.28	49.14	50.52	49.38	52.32
CD4+CD8+	0	2.185	0.688	2.277	1.591	1.61		CD4+CD8+	1.4011	1.4047	1.513	1.357	1.5281	1.5725		CD4+CD8+	0	4.9	3.1	4.55	7.45	8.01

## Sheet: Figure 4
A
i Total T cells (Panel 1)												ii. CD4+ T cells (Panel 2)												iii. CD8+ T cells (Panel 2)												iv. DN T cells (Panel 2)												v. CD4+ CD8+ T cells (Panel 2)
BAL					Blood BCG							BAL					Blood BCG							BAL					Blood BCG							BAL					Blood BCG							BAL
D2 saline	D2 BCG	D7 saline	D7 BCG		D0	D2	D7	D14	D28	D56		D2 saline	D2 BCG	D7 saline	D7 BCG		D0	D2	D7	D14	D28	D56		D2 saline	D2 BCG	D7 saline	D7 BCG		D0	D2	D7	D14	D28	D56		D2 saline	D2 BCG	D7 saline	D7 BCG		D0	D2	D7	D14	D28	D56		D2 saline	D2 BCG
30.55	2.8	35.85	16.71		16.17	25.2	15.96	21.58	23.73	21.65		3.19	5.01	15.3	10.1		1.51	1.2		1.26	3.54	7.1		3.67	4.29	4.49	4.57		0.93	0.79		0.58	2.11	3.41		1.21	1.07	1.08	0.78		0.3	0.38		0.51	0.7	0.94		1.58	0.14
4.55	8.59	17.61	56.08		18.07	17.32	24.6	20.3	20.72	20.46		1.46	3.87	1.83	14.6		4.75	3.02		6.69	7.91	7.17		0.67	2.54	1.03	4.87		6.91	4.97		8.69	9.26	8.07		0.17	0.66	0.73	2.79		0.89	0.71		1	1.39	0.96		1.31	0.1
3.07	8.96	18.24	46.42		15.89	12.46	25.96	16.96	16.31	19.28		8.58	7.58	3.08	13.2		0.55	2.97		5.5	2	2.12		2.33	5.83	1.02	3.6		0.63	1.66		2.86	1.37	1.11		1.37	1.54	0.31	1.05		0.19	0.5		0.63	0.31	0.31		7.28	0.15
	3.8		56.16		21.09	20.24	19.95	21.71	19.61	28.95			3.75		37.8		14.8	13.1		6.75	7.69	12.8			1.94		5.1		6.19	6.04		3.39	3.85	5.47			0.61		1.27		1.72	1.59		1.04	1.14	1.56			0.096
	12.99		55.65		21.56	17.05	29.12	24.68	19.07	16.94			2.74		14		5.52	5.68		12.2	5.81	7.52			1.75		5.78		3.2	3.46		7.54	3.97	5.06			0.58		4.93		0.57	0.45		1.08	0.96	1.18			0.056
	4.9		31.74		15.01	21.17	17.27	24.79	18.29	22.54			5.64		33.4		0.34	5.03		6	1.99	3.9			2.99		11		0.55	4.1		4.88	2.67	3.8			1.5		2.76		0.1	0.75		0.72	0.32	0.68			0.14
	10.08		39.01		21.06	19.84	21.51	24.02	21.14	22.43			9.76		33.2		3.48	7.79		2.5	2.64	5.78			3.23		11.7		2.89	5.36		1.96	2.17	4.16			1.71		1.74		0.17	0.28		0.15	0.14	0.25			0.43
	9.45		52.21		18.03	7.04	20.15	20.17	20.81	22.38			21.2		21.7		3.03	0.64		5.22	4.55	5.28			6.34		7.8		2.44	0.58		3.12	3.13	3.61			3.55		2.89		0.51	0.093		0.42	0.56	0.63			0.45
	21.19		44.5		18.83	18.24	23.61	19.29	24.57	22.04					15		6.2	6.69		2.68	10.1	4.19					7.22		4.01	4.28		1.53	5.92	2.61					4.39		0.89	0.82		0.34	1.34	0.57
	7.56		46.68		28.45	26.11	30.03	21.68	28.04	21.04							11.1	10.6		5.94	10.1	7.86							8.67	8.27		7.13	11.1	6.69							1.18	0.69		1.06	1.32	0.99
					21.11	9.16	19.57	20.06	29.38	24.75							4.92		2.85	10.5	14.2	5.32							3.12		1.9	5.93	7.9	3.475							0.36		0.18	0.6	0.86	0.545
					15.72	5.83	22.07	14.69	15.97	17.51							9.03		6.32	4.8	6.83	4.98							5.53		2.72	2.48	3.79	2.95							0.47		0.23	0.25	0.3	0.25
					13.14	7.57	18.9	18.05	17	17.9							0.6		3.19	5.92	1.24	5.36							0.34		1.72	2.93	0.57	2.46							0.18		0.56	1.09	0.24	0.77
					32.63	12.65	14.16	26.2	25.87								18.1		4.22	3.52	5.69								9.24		2.74	2.2	4.13								0.9		0.28	0.25	0.53
					21.11	16.54	15.43	23.91	18.63	26.3							5.26		10.9	7.63	7.54	7.25							6.52		11.1	6.69	7.27	9.77							0.68		0.97	0.6	1.1	0.88
					19.33	17.14	35.34	16.44	23.04	18.5							1.09		17.4	0.75	2.16	0.87							0.44		10.9	0.26	1.7	0.49							0.084		1.25	0.047	0.28	0.12
					21.14	14.32	26.14	24.64	17.18								2.31		6.97	4.87	0.69								2.16		5.1	3.51	0.3								1.63		2.07	2.1	0.23
					17.77	8.81	18.19	20.87	14.82	19.88							0.88		0.96	0.58	0.88	1.13							2.14		2.4	3.22	3.16	4.04							0.38		0.42	0.56	0.44	0.69
					12.07	8.43	21.24	15.17	15.26	14.45							0.47		10.7	2.61	1.74	2.33							0.21		6.92	1.45	1.25	1.71							0.088		0.98	0.42	0.44	0.53
					25.4	22.84	32.19	23.16	17.77								3.15		11.9	3.84	4.86								4.72		10.9	3.97	5.06								0.41		0.91	0.41	0.6
B: BAL
i. IFN-y+ T cells (Panel 2)					ii. IFN-y+ CD4+ T cells (Panel 2)					iii. IFN-y+ CD8+ T cells (Panel 2) BAL					iv. IFN-y+ DN T cells (Panel 2) BAL					v. IFN-y+ CD4+ CD8+ T cells (Panel 2) BAL
D2 saline	D2 BCG	D7 saline	D7 BCG		D2 saline	D2 BCG	D7 saline	D7 BCG		D2 saline	D2 BCG	D7 saline	D7 BCG		D2 saline	D2 BCG	D7 saline	D7 BCG		D2 saline	D2 BCG	D7 saline	D7 BCG
3.75	0	21.5	24.92		7.28	0	1.26	35.11		0	0.2	3.2	1.1		1.3	3.4	0	0		1.7	3.18	0	21.44
0	0	14.2	44.29		0	0	0.7	52.84		0.1	0	5.1	4.44		2.21	0	2.1	7.92		0	0	0	35.78
	0	0	6.2			0	0	11.4			0.3	0	0.15			0	0	1.55			0	0	3.3
			24					40.48					2.6					7.8					9.7
			7.2					11.71					0.01					1.25					7.6
			29.2					37.47					2.96					41.17					13.2
			1.5					0					5.3					0					1.7
C: Blood
IFN-y+ CD4+ T cells (Panel 2)							IFN-y+ CD8+ T cells (Panel 2)							TNF-a+ CD4+ T cells (Panel 2)							TNF-a+ CD8+ T cells (Panel 2)							IL-2+ CD4+ T cells (Panel 2)							IL-2+ CD8+ T cells (Panel 2)
D0	D2	D7	D14	D28	D56		D0	D2	D7	D14	D28	D56		D0	D2	D7	D14	D28	D56		D0	D2	D7	D14	D28	D56		D0	D2	D7	D14	D28	D56		D0	D2	D7	D14	D28	D56
0	0		0.01	0.1	0.31		0	0		0	0	0.28		0.017	0		0	0	0.015		0.213	0		0.068	0.016	0.019		0.04	0		0	0	0.17		0	0		0.034	0.011	0.011
0.09	0.18		0.23	0.19	0.18		0.16	0.11		0.03	0.33	0.03		0	0		0.05213	0	0.061		0	0.001		0.016	0.011	0.032		0.14	0.7		4.24	3.26	0.69		0	0.18		1.44	1.19	0.23
0.127	0.22		0.16	0	0.036		0.097	0.146		0.03	0.26	0.05		0.027	0.15		0.08	1.081	0.11		0.057	0.059		0.005	0.8	0		0.05	0		0	0.32	0.136		0	0.1		0.26	0.157	0
0	0		0.201	0	0.05		0.08	0		0.173	0.13	0.02		0.006	0		0.15	0.04	0.03		0.045	0.029		0.193	0	0.081		0	0		0.004	0.48	0.174		0	0		0	0.03	0.028
0	0		0	0.36	0		0	0		0	0.3	0		0	0.00462		0.042	0.167	0.068		0.068	0.00725		0.022	0	0.025		0	0.007		0.02	0	0		0	0.00782		0	0	0
0	0		0	0.025	0.151		0	0		0	0	0.1		0.432	0.01		0.16	0.027	0.006		0	0.139		0.106	0.51	0.206		0	0.02		0	0.333	0.247		0	0		0	0	0.023
0	0.26		0.11	0	0		0.12	0.39		0.105	0.146	0		0.028	0.0031		0.047	0.041	0.073		0.405	0.183		0.352	0.038	0.02385		0.2	0.15		0.45	0.31	0.79		0.013	0.041		0.1	0	0.032
0.05	0.14		0.16	0.171	0.15		0.17	0.065		0	0.246	0.16		0.014	0		0.156	0.13	0.055		0.025	0		0.068	0.15	0.088		0	0.17		0.32	0	0		0	0		0	0	0.09
0.088	0.37		0.111	0.54	0.18		0.022	0.18		0.137	0.32	0.07		0.01823	0.01072		0.066	0.07	1.08		4e-05	0.012		0.021	0.025	0.259		0	0.11		0.41	0.3	0.38		0	0.07		0.164	0.08	0.026
0.24	0		0.03	0.4	0		0.03	0.14		0.01	0.31	0		0	0.006		0.14	0.07928	1.13		0	0.078		0	0	0.39		0	0.02		0	0.13	2.32		0	0.22		0.01	0.21	0.88
0.05		0.13	0.26	0.23	0.113		0.124		0.01	0.04	0.13	0.082		0.29		0.022	0.3272	0.08	0.059		0.069		0.018	0.14	0.04891	0.049		0		1.352	1.58	1.39	0.246		0		0.151	0.128	0.26	0.023
0.03		0.389	0.033	0.05	0.092		0		0.377	0.038	0	0.14		0.03447		0.058	0.14	0.02819	0.041		0		0.075	0.28113	0.019	0.182		0		0.126	0.061	0.021	0.139		0		0	0.011	0	0.052
0.034		0.044	0.077	0.083	0.14		0.082		0.038	0.077	0.14	0.22		0		0.09033	0.08	0.1	0.07673		0.027		0.064	0.067	0.695	0.047		0.07		0.06	0.57	0	1.01		0.082		0.048	0	0	0.026
0		0	0.78	0.26			0		0.12	0.7	0.4			0.0122		0.14188	0	0.039			0		0.323	0.11	0.001			0.204		0	0.06	0.21			0.064		0	0.083	0
0.138		0.21	0.092	0.06	0.167		0.122		0.12	0.038	0.038	0.058		0.011		0.052	0.021	0.00437	0.053		0.026		0.008	0	0.021	0.045		0		0	0.19	0.27	0.248		0		0	0.08	0.032	0.029
0		0.1	0	0.106	0.14		0.073		0	0	0.02	0.29		0.07		0.04067	0	0.16	0.056		0		0.198	0.74	0.95	0.62		0.18		0.46	0.27	0	0.2		0.018		0.031	0.087	0	0
0.142		0.146	0.067	0			0.095		0.197	0	0.041			0		0.042	0.058	0			0.003		0.00094	0.01031	0.311			1.2		0.58	0.33	0.35			0.16		0.13	0.004	0
0.089		0.26	0.25	0.569	0.17		0.08		0.309	0.165	0.579	0.071		0.11		0.071	0	0.06	0		0.107		0	0.00921	0.13	0		0.11		0	0	1.01	0.432		0.054		0.021	0.012	0.109	0
0.102		0.21	0.045	0.075	0		0		0.11	0.049	0.031	0.03		0.046		0.026	0.04344	0.011	0.045		0		0.022	0.433	0.02	0.03		0.142		0	0.11	0.2	0.33		0		0.018	0.009	0.026	0
0.08		0	0.05	0			0.22		0	0	0.02			0.015		0.00957	0.02503	0.029			0		0	0.296	0.93			0		0	0.2	0			0		0	0	0
D Blood
TNF-a+ monocytes (Panel 2)
D0	D2	D7	D14	D28	D56
0	0		0	0.14	0.106
0	0		0.426	0	0.095
0	0.22		0.03	0.045	0
0	0.208		0	0.079	0.157
0	0.00136		0.02962	0	0.02131
0	0.172		0	0.028	0.02197
0	0.011		1.23	0.033	0.017614
0	0.239		0	0.167	0.9
0	0.0242		0.006	0.06457	0.09
0.47	0.25		0	0.22	4.6
0		2.331	3.601	1	0.094
0		0.1123	0.059	0.03815	0.126
0		0.786	0.14253	0	0.987
0		0.078	0.51	0
0		0.069	0.00723	0.03193	0.086
0		0.602	0.0468	0	0
0		0.025	0.01592	0
0.071		0.437	0	0	0
0.002		0	0.029	0	0
0		0.055	0.02005	0.03222
E ELISpot Blood
BCG									Saline
D0	D2	D7	D14	D28	D56	D84	D168		D0	D2	D7	D14	D28	D56	D84	D168
58	68.8889	114.444	354.444	773	260	119	87		317	136.667	143.333	240	72	91	102	109
57	19	1053	157	198	72	194	122		293	230	313	331	329	180	382	290
71	11	2582	142	388	138	250	100		68	51	97	80	91	39	66	128
448	59	648	200	177	110	64	107		21		69	74	160	77		99
0	21	27	19	18	0	21	19		97		91	87	123	81	96	116
26	113	880	363	63	339	211	219		3		19	3	90	29		27
86	30	1760	167	387	192	52	134
147	49	1248	801	247	287	154	219
100	44	663	181	128	163	29	122
136	38	439	211	252	190	176	217
248		2417	455	667	400	360	149
43		507	270	146	200	44
373		3360	858	64	277	172
207		2730	476	69	226	177
0		653	0	164	91	56
129		817	690	546		182
192		797	218	97	126	192
423		946	640	631			430
50		230	640	530	687		166
61		528	270	273			128
[truncated: 2 more columns]

## Sheet: Figure 5
BAL
A (IgG)					B (IgA)
D2 saline	D2 BCG	D7 saline	D7 BCG		D2 saline	D2 BCG	D7 saline	D7 BCG
6	2	6	16		12	44	18	18
20	22	24	74		40	80	22	14
14	2	4	48		202	1	28	40
	24		50			24		44
	1		4			1		46
	132		24			32		54
	10		80			10		20
	126		42			24		54
			8					12
Blood
A (IgG)
BCG									Saline
D0	D2	D7	D14	D28	D56	D84	D168		D0	D2	D7	D14	D28	D56	D84	D168
51	46.4233	48.6125	45.1449	54.3576	54.9048	57.2759	46.3322		61.1084	51.6219	52	56.7286	58.6443	47.6092	47.3351	50.254
181	209.448	175.616	181.203	204.129	229.522	177.929	197.528		221.003	202.379	168.52	194.774	223.614	200.169	194.024	184.628
148	173.89	151	120.318	141.511	190.99	177.034	160.81		174.125	167.76	180.988	172.465	180.359	184.592	162.343	155.925
330	229.454	260.664	271.659	366.916	310.633	312.59	292.474		106.09	99.3462	101.873	100.61	86.9433	88.2024		87.2587
304	253.763	343.441	195.349	293.007	295.809	313.114	298.068		663.329	817.125	578.819	536.802	653.467	678.862	631.068	697.001
27	24.1213	25.1241	25.5202	25.4236	41.4138	22.1603	21.9852		239.898	248.301	256.79	246.38	235.439	241.172		276.977
450	421.744	430.086	498.59	465.233	565.287	515.938	526.83
472	792.865	517.061	471.523	586.812	619.036	781.115	810.68
65	63.9445	54.6813	61.7347	88.7766	78.3261	75.4793	69.5122
920	907.977	852.89	896.835	879.058	1125.95	1017.33	809.536
213	268.925	247.293	235.137	229.828	301.364	352.005
227	202.692	176.421	181.969	193.903	235.698	227.802
211	215.693	234.752	217.392	218.492	260.024	255.377
173	149.056	171.733	146.122	158.956		190.231
351	323.86	353.204	356.038	281.215			295.112
193	200.581	177.391	180.953	169.25	197.708	181.204
256	225.946	221.297	208.537	230.606	255.764		249.329
	51.2721	57.833	55.298	47.8739			46.2727
Blood
B (IgA)
BCG									Saline
D0	D2	D7	D14	D28	D56	D84	D168		D0	D2	D7	D14	D28	D56	D84	D168
23.2928	12.1461	9.14995	15.7695	11.637	12.6742	14.5953	14.823		18.5325	14.1369	16.4578	19.6284	18.0058	17.5231	13.7692	19.6855
46.312	63.4987	44.8474	44.2094	61.3279	51.9359	47.081	43.8197		22.8231	26.0525	23.0329	22.3061	22.0738	19.1973	20.8134	14.4666
43.1313	40.9951	41.2689	40.6127	40.8175	38.7686	41.4851	43.1973		16.9884	15.4523	15.5877	14.0853	16.2708	17.2961	14.996	15.7026
47.812	52.3404	49.5402	49.5639	55.9868	43.5718	36.9267	37.4298		24.403	21.7622	22.4385	20.9129	24.0485	22.5387		28.351
8.50779	9.4956	13.0606	11.8741	10.8937	11.3732	11.0988	12.1035		28.8201	31.3879	27.6189	38.0433	31.0388	27.4857	26.7417	32.166
8.11678	7.56238	6.7736	6.79645	6.7968	9.23949	7.96146	6.72337		6.79916	8.98097	9.06499	8.2931	8.16892	4.47605
25.2761	23.3703	27.0417	29.5009	26.9137	28.015	25.0459	28.7329
15.646	19.7698		17.0427	18.2796	17.2476	20.7698
9.8029	11.7193	9.29546	9.74679	12.9561	11.6043	10.3004	11.7763
8.42824	9.11788	38.2969	14.0626	8.69949	7.84703	9.85704	7.88478
15.023	18.626	21.4058	19.9868	20.5844	22.1023	22.1784	26.1906
14.7271	7.16962	7.69664	9.52076	9.54567	8.84816	7.6254
17.1809	18.3839	19.1544	20.1014	20.9206	17.9731	25.0493
37.3022	31.8497	31.5737	29.8346	34.6682	27.9412
42.1971	53.6196	43.6136	42.541	37.4481			36.9678
11.3088	9.16517	8.82123	27.8576	16.4558	12.2881	11.7856
8.79377	7.21452	8.57786	8.70964	9.22272	10.1122		8.8725
5.685	4.7514	9.56899	6.69034				6.7382

## Sheet: Figure 6b
ID	Description	GeneRatio	BgRatio	pvalue	p.adjust	qvalue	geneID	Count	timepoint	reg	celltype
plasma cells, immunoglobulins (M156.1)	plasma cells, immunoglobulins (M156.1)	3/14	36/5698	8.03936e-05	0.00217063	0.00152325	TXNDC5/POU2AF1/IGHA1	3	D2	Up	B cells
HALLMARK_INTERFERON_GAMMA_RESPONSE	HALLMARK_INTERFERON_GAMMA_RESPONSE	4/14	200/5698	0.00111771	0.0100594	0.0070592	GBP4/STAT1/CD38/IRF1	4	D2	Up	B cells
enriched in monocytes (II) (M11.0)	enriched in monocytes (II) (M11.0)	13/40	189/5698	2.14073e-10	1.7554e-08	1.35204e-08	FCGR2A/SLC11A1/LST1/TREM1/FBP1/ALOX5/SPI1/MS4A6A/MS4A4A/MS4A7/CFD/TYROBP/PLAUR	13	D2	Down	BE
blood coagulation (M11.1)	blood coagulation (M11.1)	4/40	22/5698	1.39083e-05	0.000570241	0.00043921	TREM1/DOK2/CFD/PLAUR	4	D2	Down	BE
enriched in antigen presentation (I) (M71)	enriched in antigen presentation (I) (M71)	3/40	18/5698	0.000243154	0.00398773	0.00307142	HLA-DPA1/HLA-DPB1/PLAUR	3	D2	Down	BE
MHC-TLR7-TLR8 cluster (M146)	MHC-TLR7-TLR8 cluster (M146)	2/40	17/5698	0.00611427	0.0358122	0.0275832	HLA-DPA1/HLA-DPB1	2	D2	Down	BE
HALLMARK_INTERFERON_GAMMA_RESPONSE	HALLMARK_INTERFERON_GAMMA_RESPONSE	34/260	200/5698	1.16714e-11	1.75071e-09	1.35142e-09	PDE4B/GBP4/ADAR/RSAD2/ST3GAL5/IFIH1/STAT1/STAT4/SP110/HERC6/NFKB1/RAPGEF6/IRF1/TAP1/TAPBP/DDX58/IL15RA/FAS/ITGB7/TRAFD1/PSME1/RNF31/GCH1/HIF1A/LYSMD2/IL4R/MVP/NLRC5/PSMB10/SOCS3/RNF213/NCOA3/IFNAR2/IL2RB	34	D2	Up	CD4
HALLMARK_ALLOGRAFT_REJECTION	HALLMARK_ALLOGRAFT_REJECTION	33/260	200/5698	5.57449e-11	4.18087e-09	3.22734e-09	GBP2/PTPRC/ZAP70/LY75/STAT1/STAT4/HCLS1/LTB/TAP2/TAP1/TAPBP/TRAF2/IL2RA/FAS/APBB1/CD3G/ETS1/CCND2/GZMB/HIF1A/CSK/IL16/PRKCB/IL4R/ITGAL/PSMB10/EIF5A/CD7/IL27RA/IL12RB1/BCL3/IFNAR2/IL2RB	33	D2	Up	CD4
HALLMARK_INTERFERON_ALPHA_RESPONSE	HALLMARK_INTERFERON_ALPHA_RESPONSE	19/260	97/5698	4.93735e-08	2.46868e-06	1.90564e-06	GBP2/GBP4/ADAR/SELL/RSAD2/IFIH1/SP110/UBA7/PARP9/HERC6/IRF1/TAP1/SAMD9/NUB1/TRIM5/TRAFD1/PSME1/RNF31/IL4R	19	D2	Up	CD4
T cell activation (I) (M7.1)	T cell activation (I) (M7.1)	13/260	50/5698	2.15241e-07	8.07152e-06	6.23065e-06	ZAP70/TIGIT/TXK/TCF7/IKZF1/CD3G/CD27/BCL11B/RASGRP1/NLRC3/CORO1A/CD7/IL12RB1	13	D2	Up	CD4
enriched in T cells (I) (M7.0)	enriched in T cells (I) (M7.0)	14/260	62/5698	4.85971e-07	1.45791e-05	1.12541e-05	ZAP70/TIGIT/GZMK/GIMAP7/GIMAP6/CD3G/ETS1/CD27/GZMB/BCL11B/RASGRP1/NLRC3/CD7/NKG7	14	D2	Up	CD4
T cell activation (II) (M7.3)	T cell activation (II) (M7.3)	9/260	31/5698	6.21902e-06	0.000155476	0.000120016	ZAP70/IL18R1/STAT4/SP140/TIGIT/CD3G/NLRC3/IL12RB1/NKG7	9	D2	Up	CD4
type I interferon response (M127)	type I interferon response (M127)	5/260	5698-12-01	0.000115781	0.00248103	0.00191518	RSAD2/IFIH1/STAT1/PARP9/TAP1	5	D2	Up	CD4
enriched in NK cells (I) (M7.2)	enriched in NK cells (I) (M7.2)	9/260	49/5698	0.000307751	0.00461626	0.00356343	SH2D2A/ZAP70/STAT4/GIMAP7/CLIC3/GZMB/NLRC3/NKG7/IL2RB	9	D2	Up	CD4
enriched in antigen presentation (II) (M95.0)	enriched in antigen presentation (II) (M95.0)	6/260	24/5698	0.000572079	0.00780108	0.00602189	CD53/SELL/PTPRC/HCLS1/GIMAP6/ITGAL	6	D2	Up	CD4
T cell activation and signaling (M5.1)	T cell activation and signaling (M5.1)	5/260	25/5698	0.00476855	0.0299413	0.0231126	PTPRC/ZAP70/GIMAP6/CD3G/IL12RB1	5	D2	Up	CD4
small GTPase mediated signal transduction (M215)	small GTPase mediated signal transduction (M215)	4/260	16/5698	0.00499022	0.0299413	0.0231126	FGD3/ARHGAP9/GMIP/RAC2	4	D2	Up	CD4
HALLMARK_OXIDATIVE_PHOSPHORYLATION	HALLMARK_OXIDATIVE_PHOSPHORYLATION	61/434	200/5698	1.27135e-22	1.99602e-20	1.55239e-20	SDHB/ATP6V0B/MGST3/ATP1B1/COX5B/ATP5MC3/IDH1/ALAS1/COX17/NDUFB4/NDUFC1/NDUFS6/UQCRQ/NDUFA2/ATP6V0E1/COX7A2/MPC1/CYCS/ATP5MF/ATP6V1F/NDUFB2/VDAC3/NDUFB6/PHYH/VDAC2/PRDX3/COX8A/NDUFS8/ACAT1/FDX1/TIMM8B/ATP5MG/ATP5MC2/ISCU/COX6A1/TIMM9/NDUFB1/COX5A/MRPS11/ATP6V0C/NDUFAB1/CYB5A/GPX4/NDUFS7/UQCR11/NDUFB7/MRPL34/UQCRFS1/COX6B1/ECH1/MRPS12/ETFB/ATP5PF/ATP5PO/ATP6V1E1/UQCR10/POLR2F/NDUFA6/CYB5R3/SLC25A5/…	61	D2	Down	CD4
HALLMARK_E2F_TARGETS	HALLMARK_E2F_TARGETS	40/434	200/5698	7.93989e-09	6.23281e-07	4.84751e-07	STMN1/CDKN2C/USP1/CKS1B/UBE2T/BARD1/SMC4/LYAR/MAD2L1/HMGB2/RAD1/PTTG1/DEK/TUBB/POP7/ATAD2/CDKN2A/CKS2/CDK1/MKI67/NCAPD2/RACGAP1/CDK4/RAN/CDKN3/DUT/CCP110/KIF22/NUDT21/NAA38/TOP2A/TUBG1/KPNA2/JPT1/RNASEH2A/UBE2S/PCNA/CENPM/PRDX4/HMGB3	40	D2	Down	CD4
HALLMARK_ADIPOGENESIS	HALLMARK_ADIPOGENESIS	39/434	200/5698	2.58542e-08	1.35304e-06	1.05231e-06	SDHB/CDKN2C/DRAM2/MGST3/SLC66A3/IDH1/PPARG/TKT/ATP1B3/HADH/REEP5/UQCRQ/IFNGR1/ARL4A/DNAJB9/PLIN2/CRAT/PHYH/PRDX3/TALDO1/CD151/CAT/MTCH2/RTN3/COX8A/APLP2/COX6A1/DNAJC15/RMDN3/NDUFAB1/PEMT/GPX4/UQCR11/NDUFB7/ECH1/ETFB/ATP5PO/SLC25A1/UQCR10	39	D2	Down	CD4
cell cycle (I) (M4.1)	cell cycle (I) (M4.1)	30/434	145/5698	2.95724e-07	9.28575e-06	7.2219e-06	STMN1/CKS1B/CENPF/DTYMK/SMC4/MAD2L1/CENPK/PTTG1/GMNN/FBXO5/CKS2/SMC2/CDK1/KIF20B/KIF11/MKI67/H2AFX/RACGAP1/CDKN3/NUSAP1/PRC1/CENPN/TOP2A/TUBG1/TYMS/NDC80/UBE2S/PCNA/TPX2/CENPM	30	D2	Down	CD4
HALLMARK_DNA_REPAIR	HALLMARK_DNA_REPAIR	30/434	150/5698	6.4036e-07	1.67561e-05	1.30319e-05	TAF12/GTF2B/MPC2/EIF1B/COX17/SEC61A1/TAF9/NELFE/GTF2H5/SDCBP/POLR2K/VPS28/DDB2/SAC3D1/POLD4/POLR1D/DUT/GTF2A2/NME4/ARL6IP1/NUDT21/TYMS/GPX4/POLR2I/PCNA/ADRM1/MRPL40/POLR2F/RBX1/HPRT1	30	D2	Down	CD4
respiratory electron transport chain (mitochondrion) (M238)	respiratory electron transport chain (mitochondrion) (M238)	8/434	17/5698	1.39812e-05	0.000313579	0.000243883	UQCRQ/NDUFA2/NDUFB2/NDUFB6/NDUFS8/NDUFS7/NDUFA11/NDUFA6	8	D2	Down	CD4
respiratory electron transport chain (mitochondrion) (M219)	respiratory electron transport chain (mitochondrion) (M219)	8/434	18/5698	2.35031e-05	0.000461249	0.000358732	COX5B/UQCRQ/COX8A/COX6A1/COX5A/UQCRFS1/COX6B1/UQCR10	8	D2	Down	CD4
lysosomal/endosomal proteins (M139)	lysosomal/endosomal proteins (M139)	6/434	5698-11-01	6.26667e-05	0.000983867	0.000765193	CTSS/CTSB/PSAP/CTSD/NPC2/CTSH	6	D2	Down	CD4
MHC-TLR7-TLR8 cluster (M146)	MHC-TLR7-TLR8 cluster (M146)	7/434	17/5698	0.000140665	0.00200767	0.00156145	CD74/HLA-DRA/HLA-DRB1/HLA-DQA1/HLA-DQB1/HLA-DPA1/HLA-DPB1	7	D2	Down	CD4
mitotic cell cycle in stimulated CD4 T cells (M4.5)	mitotic cell cycle in stimulated CD4 T cells (M4.5)	10/434	35/5698	0.00019161	0.00249047	0.00193694	UBE2T/MAD2L1/CENPK/FBXO5/CDK1/KIF11/TOP2A/TYMS/NDC80/CENPM	10	D2	Down	CD4
enriched in antigen presentation (I) (M71)	enriched in antigen presentation (I) (M71)	7/434	18/5698	0.000215223	0.00249047	0.00193694	CD74/HLA-DRA/HLA-DRB1/HLA-DQA1/HLA-DQB1/HLA-DPA1/HLA-DPB1	7	D2	Down	CD4
HALLMARK_MYC_TARGETS_V1	HALLMARK_MYC_TARGETS_V1	30/434	200/5698	0.00022208	0.00249047	0.00193694	USP1/YWHAQ/SNRPG/HSPE1/EIF4E/MAD2L1/AP3S1/DEK/GLO1/HDDC2/AIMP2/IFRD1/VDAC3/PRDX3/PTGES3/CDK4/RAN/ERH/DUT/COX5A/NDUFAB1/YWHAE/KPNA2/TYMS/SNRPD1/PCNA/PSMA7/PRPS2/PRDX4/HPRT1	30	D2	Down	CD4
transcription elongation, RNA polymerase II (M234)	transcription elongation, RNA polymerase II (M234)	6/434	14/5698	0.000334093	0.00349684	0.00271963	AURKAIP1/UQCRQ/MEA1/NDUFB10/POLR2I/UQCR10	6	D2	Down	CD4
respiratory electron transport chain (mitochondrion) (M216)	respiratory electron transport chain (mitochondrion) (M216)	5/434	5698-12-01	0.0012654	0.0104562	0.00813218	NDUFS6/COX6A1/NDUFB10/NDUFB7/UQCR10	5	D2	Down	CD4
spliceosome (M250)	spliceosome (M250)	5/434	5698-12-01	0.0012654	0.0104562	0.00813218	MAGOH/SNRPG/LSM3/LSM5/SNRPD1	5	D2	Down	CD4
HALLMARK_MITOTIC_SPINDLE	HALLMARK_MITOTIC_SPINDLE	26/434	199/5698	0.00435233	0.0284715	0.0221434	CENPF/SMC4/PDLIM5/ARHGAP10/KATNA1/FBXO5/KIF5B/CDK1/KIF20B/KIF11/CKAP5/SAC3D1/RACGAP1/NUSAP1/PRC1/KIF22/YWHAE/TOP2A/CDC27/ARHGDIA/NDC80/MAP1S/CYTH2/TPX2/MID1IP1/FLNA	26	D2	Down	CD4
T cell activation (I) (M7.1)	T cell activation (I) (M7.1)	5/52	50/5698	8.08077e-05	0.0032899	0.00242414	TXK/LEF1/TCF7/CD27/CCR7	5	D2	Up	CD8
cell adhesion (GO) (M117)	cell adhesion (GO) (M117)	3/52	21/5698	0.000849134	0.0169827	0.0125136	PTPRC/LEF1/NELL2	3	D2	Up	CD8
enriched in antigen presentation (II) (M95.0)	enriched in antigen presentation (II) (M95.0)	3/52	24/5698	0.0012675	0.02028	0.0149432	SELL/PTPRC/AIF1	3	D2	Up	CD8
HALLMARK_MYC_TARGETS_V1	HALLMARK_MYC_TARGETS_V1	7/52	200/5698	0.00206667	0.0275556	0.0203041	IMPDH2/RPS10/PABPC1/RPS6/LDHA/HNRNPA1/RPS2	7	D2	Up	CD8
HALLMARK_ALLOGRAFT_REJECTION	HALLMARK_ALLOGRAFT_REJECTION	6/52	200/5698	0.00919999	0.0387368	0.0285429	PTPRC/LY75/STAT1/HIF1A/IL27RA/RPS9	6	D2	Up	CD8
HALLMARK_INTERFERON_GAMMA_RESPONSE	HALLMARK_INTERFERON_GAMMA_RESPONSE	6/52	200/5698	0.00919999	0.0387368	0.0285429	GBP4/STAT1/SP110/NFKB1/IRF1/HIF1A	6	D2	Up	CD8
HALLMARK_TNFA_SIGNALING_VIA_NFKB	HALLMARK_TNFA_SIGNALING_VIA_NFKB	6/52	200/5698	0.00919999	0.0387368	0.0285429	NFKB1/IRF1/NFKB2/BIRC3/BIRC2/STAT5A	6	D2	Up	CD8
HALLMARK_INTERFERON_ALPHA_RESPONSE	HALLMARK_INTERFERON_ALPHA_RESPONSE	4/52	97/5698	0.0114456	0.0457826	0.0337345	GBP4/SELL/SP110/IRF1	4	D2	Up	CD8
HALLMARK_INTERFERON_GAMMA_RESPONSE	HALLMARK_INTERFERON_GAMMA_RESPONSE	25/69	200/5698	1.03975e-19	1.03975e-17	7.98964e-18	GBP4/VCAM1/FCGR1A/SLAMF7/NMI/IFIH1/STAT1/PARP14/TNFSF10/CD38/LAP3/CXCL10/IRF1/PSMB8/TAP1/PIM1/IDO1/UBE2L6/SERPING1/IL18BP/PSME2/MVP/PSMB10/FPR1/APOL6	25	D2	Up	cDCs
HALLMARK_INTERFERON_ALPHA_RESPONSE	HALLMARK_INTERFERON_ALPHA_RESPONSE	13/69	97/5698	7.84583e-11	3.92291e-09	3.01445e-09	GBP2/GBP4/SELL/NMI/IFIH1/PARP14/LAP3/CXCL10/IRF1/PSMB8/TAP1/UBE2L6/PSME2	13	D2	Up	cDCs
viral sensing & immunity; IRF2 targets network (II) (M111.1)	viral sensing & immunity; IRF2 targets network (II) (M111.1)	4/69	5698-11-01	6.09801e-06	0.000203267	0.000156195	CXCL10/PSMB8/TAP1/PSMB10	4	D2	Up	cDCs
antiviral IFN signature (M75)	antiviral IFN signature (M75)	4/69	22/5698	0.000122233	0.00305583	0.00234816	C1QB/IFIH1/CXCL10/SERPING1	4	D2	Up	cDCs
enriched in antigen presentation (II) (M95.0)	enriched in antigen presentation (II) (M95.0)	4/69	24/5698	0.000174346	0.00319905	0.00245822	SELL/PTPRC/PLEK/ITGB2	4	D2	Up	cDCs
type I interferon response (M127)	type I interferon response (M127)	3/69	5698-12-01	0.000345825	0.00432281	0.00332174	IFIH1/STAT1/TAP1	3	D2	Up	cDCs
enriched in monocytes (II) (M11.0)	enriched in monocytes (II) (M11.0)	7/69	189/5698	0.0075021	0.0468881	0.0360298	FCGR1A/AOAH/TFEC/FBP1/FPR1/TYMP/CYBB	7	D2	Up	cDCs
HALLMARK_ALLOGRAFT_REJECTION	HALLMARK_ALLOGRAFT_REJECTION	7/69	200/5698	0.0101019	0.0492513	0.0378458	GBP2/PTPRC/STAT1/TAP2/TAP1/PSMB10/ITGB2	7	D2	Up	cDCs
HALLMARK_TNFA_SIGNALING_VIA_NFKB	HALLMARK_TNFA_SIGNALING_VIA_NFKB	7/69	200/5698	0.0101019	0.0492513	0.0378458	PLEK/IFIH1/CXCL10/IRF1/TAP1/CCND1/CEBPB	7	D2	Up	cDCs
cell adhesion (GO) (M117)	cell adhesion (GO) (M117)	2/13	21/5698	0.000984799	0.0101763	0.00449207	LEF1/CD300A	2	D2	Up	gdT
T cell activation (I) (M7.1)	T cell activation (I) (M7.1)	2/13	50/5698	0.00553421	0.0343121	0.0151463	LEF1/TCF7	2	D2	Up	gdT
enriched in T cells (I) (M7.0)	enriched in T cells (I) (M7.0)	2/13	62/5698	0.00841219	0.041586	0.0183571	LEF1/ETS1	2	D2	Up	gdT
HALLMARK_ALLOGRAFT_REJECTION	HALLMARK_ALLOGRAFT_REJECTION	3/13	200/5698	0.00939039	0.041586	0.0183571	STAT1/LTB/ETS1	3	D2	Up	gdT
HALLMARK_TNFA_SIGNALING_VIA_NFKB	HALLMARK_TNFA_SIGNALING_VIA_NFKB	3/7	200/5698	0.00134316	0.0201474	0.0127247	BTG2/PHLDA1/IER2	3	D2	Down	gdT
HALLMARK_INTERFERON_GAMMA_RESPONSE	HALLMARK_INTERFERON_GAMMA_RESPONSE	72/577	200/5698	7.88234e-24	1.64741e-21	1.38563e-21	PSMB2/GBP4/FCGR1A/SLAMF7/RSAD2/MTHFD2/VAMP5/ST3GAL5/NMI/IFIH1/STAT1/CD86/PARP14/TNFSF10/RTP4/CD38/LAP3/CXCL9/CXCL10/NFKB1/IL15/DDX60/IRF1/HLA-A/HLA-B/CFB/PSMB8/PSMB9/TAP1/TAPBP/PIM1/SOD2/PSMA2/FGL2/SAMD9L/PARP12/RIPK2/JAK2/CD274/TDRD7/PFKP/IL15RA/IFIT2/IFIT3/IFITM3/UBE2L6/SERPING1/IL18BP/ITGB7/STAT2/TRAFD1/EPSTI1/PSME1/PSME2/RNF31/GCH1/PSMA3/SPPL2A/PML/ISG20/CIITA/MVP/NUP93/NLRC5/PSMB10/DHX58/IFI…	72	D2	Up	Macrophages
HALLMARK_INTERFERON_ALPHA_RESPONSE	HALLMARK_INTERFERON_ALPHA_RESPONSE	40/577	97/5698	5.34221e-16	5.58261e-14	4.69552e-14	GBP2/GBP4/MOV10/RSAD2/NMI/IFIH1/CCRL2/UBA7/PARP9/PARP14/RTP4/LAP3/CXCL10/IL15/DDX60/IRF1/PSMB8/PSMB9/TAP1/SAMD9L/PARP12/NUB1/RIPK2/TDRD7/IFIT2/IFIT3/IFITM1/IFITM3/UBE2L6/STAT2/TRAFD1/EPSTI1/PSME1/PSME2/RNF31/PSMA3/ISG20/DHX58/IFI35/OGFR	40	D2	Up	Macrophages
HALLMARK_TNFA_SIGNALING_VIA_NFKB	HALLMARK_TNFA_SIGNALING_VIA_NFKB	43/577	200/5698	9.89145e-07	3.44552e-05	2.89802e-05	RNF19B/ZC3H12A/YRDC/PLPP3/PLEK/IL1A/IL1B/KYNU/TANK/IFIH1/NFE2L2/CFLAR/CCRL2/CXCL10/NFKB1/TLR2/IRF1/EGR1/IER3/TAP1/NFKBIE/MARCKS/SGK1/SOD2/RIPK2/IL15RA/PLAU/IFIT2/NFKB2/FUT4/BIRC3/DRAM1/GCH1/BCL2A1/CCL4/SERPINB8/GADD45B/ICAM1/BCL3/RELB/SDC4/B4GALT5/CEBPB	43	D2	Up	Macrophages
chaperonin mediated protein folding (I) (M204.0)	chaperonin mediated protein folding (I) (M204.0)	9/577	14/5698	1.32426e-06	3.95385e-05	3.32558e-05	CCT3/CCT7/SUCLG1/HSPD1/ATIC/CCT5/CCT6A/CCT2/NOP56	9	D2	Up	Macrophages
HALLMARK_E2F_TARGETS	HALLMARK_E2F_TARGETS	42/577	200/5698	2.54514e-06	6.64918e-05	5.59261e-05	AK2/CTPS1/NASP/UBE2T/LBR/MSH2/XPO1/MTHFD2/MCM6/CNOT9/MLH1/SMC4/PAICS/HNRNPD/LMNB1/HMGA1/MCM3/SYNCRIP/PMS2/NUP205/EZH2/NBN/SMC3/POLA2/EED/ZW10/CBX5/CDK4/EIF2S1/GSPT1/RPA1/TP53/NME1/DNMT1/RNASEH2A/DDX39A/POLD1/UBE2S/NOP56/PCNA/CSE1L/XRCC6	42	D2	Up	Macrophages
purine nucleotide biosynthesis (M212)	purine nucleotide biosynthesis (M212)	8/577	5698-12-01	3.6121e-06	8.38809e-05	7.05521e-05	CCT3/CCT7/ATIC/GMPS/PAICS/FKBP3/MTHFD1/ADSL	8	D2	Up	Macrophages
enriched in monocytes (II) (M11.0)	enriched in monocytes (II) (M11.0)	37/577	189/5698	5.231e-05	0.000922607	0.000776003	PTAFR/FCGR1A/S100A9/CD1D/KYNU/PRKCD/CD86/P2RY13/TLR2/CD14/HK3/PLA2G7/SGK1/RAB32/AOAH/TNS3/NCF1/FGL2/ALDH1A1/MYOF/SLC15A3/KCTD12/CYFIP1/DMXL2/FES/CPPED1/IGSF6/ASGR1/SCPEP1/IMPA2/SIGLEC9/FPR1/FPR2/RIN2/LGALS2/TYMP/CYBB	37	D2	Up	Macrophages
proteasome (M226)	proteasome (M226)	7/577	5698-12-01	5.29727e-05	0.000922607	0.000776003	PSMA5/PSMA2/PSMC2/NUP37/PSMC6/PSMA3/PSMA4	7	D2	Up	Macrophages
type I interferon response (M127)	type I interferon response (M127)	7/577	5698-12-01	5.29727e-05	0.000922607	0.000776003	RSAD2/IFIH1/STAT1/PARP9/DDX60/TAP1/IFITM1	7	D2	Up	Macrophages
nucleotide metabolism (M181)	nucleotide metabolism (M181)	6/577	5698-10-01	0.000154532	0.00217168	0.0018266	ATIC/GMPS/PAICS/RRM1/GART/ADSL	6	D2	Up	Macrophages
antiviral IFN signature (M75)	antiviral IFN signature (M75)	9/577	22/5698	0.000155862	0.00217168	0.0018266	RSAD2/IL1B/IFIH1/CXCL10/DDX60/SERPING1/PML/DHX58/BCL3	9	D2	Up	Macrophages
HALLMARK_G2M_CHECKPOINT	HALLMARK_G2M_CHECKPOINT	36/577	200/5698	0.000382104	0.00469764	0.00395117	SFPQ/NASP/LBR/ODC1/XPO1/MCM6/CUL3/SMARCC1/SMC4/HNRNPD/LMNB1/G3BP1/HMGA1/MAPK14/MCM3/SYNCRIP/MARCKS/CUL1/EZH2/POLA2/RBM14/HSPA8/CDK4/TFDP1/PRMT5/FOXN3/NUSAP1/PML/GSPT1/KPNB1/DDX39A/BCL3/ATF5/UBE2S/EWSR1/DKC1	36	D2	Up	Macrophages
viral sensing & immunity; IRF2 targets network (II) (M111.1)	viral sensing & immunity; IRF2 targets network (II) (M111.1)	5/577	5698-11-01	0.0028759	0.0240425	0.0202221	CXCL10/PSMB8/TAP1/IFIT2/PSMB10	5	D2	Up	Macrophages
HALLMARK_ALLOGRAFT_REJECTION	HALLMARK_ALLOGRAFT_REJECTION	32/577	200/5698	0.00557913	0.0416442	0.0350269	GBP2/CD1D/FCGR2B/CAPG/IL1B/LY75/STAT1/CD86/MRPL3/TLR1/CXCL9/IL15/ABCE1/TLR2/HLA-A/HLA-E/TAP2/TAP1/HLA-DMB/TAPBP/RIPK2/JAK2/TRAF2/IGSF6/PSMB10/EIF5A/CCL4/NME1/ICAM1/BCL3/CD40/ITGB2	32	D2	Up	Macrophages
HALLMARK_DNA_REPAIR	HALLMARK_DNA_REPAIR	22/279	150/5698	2.97847e-06	0.000458684	0.000438932	TAF12/POLR3GL/MPC2/GUK1/DGUOK/COX17/TAF9/DCTN4/RFC2/AK3/AK1/POLL/POLD4/POLR1D/MPG/NME4/NME3/GPX4/POLR2I/ERCC1/DGCR8/POLR2F	22	D2	Down	Macrophages
translation initiation factor 3 complex (M245)	translation initiation factor 3 complex (M245)	6/279	13/5698	1.67542e-05	0.00129007	0.00123452	EEF1B2/EIF3E/EIF3H/EIF3F/EEF1G/EIF3G	6	D2	Down	Macrophages
enriched in T cells (I) (M7.0)	enriched in T cells (I) (M7.0)	5/10	62/5698	3.12977e-08	8.45039e-07	2.30615e-07	GZMK/GZMA/GZMB/IL32/CD7	5	D2	Up	MAIT
HALLMARK_ALLOGRAFT_REJECTION	HALLMARK_ALLOGRAFT_REJECTION	5/10	200/5698	1.10669e-05	0.000149403	4.07728e-05	STAT1/GZMA/LTB/GZMB/CD7	5	D2	Up	MAIT
T cell differentiation (Th2) (M19)	T cell differentiation (Th2) (M19)	2/10	17/5698	0.0003718	0.0033462	0.000913194	GZMK/IL32	2	D2	Up	MAIT
enriched in NK cells (I) (M7.2)	enriched in NK cells (I) (M7.2)	2/10	49/5698	0.00312	0.02106	0.00574736	GZMA/GZMB	2	D2	Up	MAIT
type I interferon response (M127)	type I interferon response (M127)	1/10	5698-12-01	0.0208779	0.0437744	0.0119462	STAT1	1	D2	Up	MAIT
signaling in T cells (I) (M35.0)	signaling in T cells (I) (M35.0)	1/10	14/5698	0.0243191	0.0437744	0.0119462	GZMB	1	D2	Up	MAIT
HALLMARK_INTERFERON_GAMMA_RESPONSE	HALLMARK_INTERFERON_GAMMA_RESPONSE	7/22	200/5698	6.43769e-06	0.000379824	0.000271061	GBP4/STAT1/CD38/GZMA/PSMB8/HIF1A/IL2RB	7	D2	Up	NK cells
enriched in NK cells (I) (M7.2)	enriched in NK cells (I) (M7.2)	4/22	49/5698	3.1517e-05	0.000929752	0.000663516	GNLY/GZMA/GZMH/IL2RB	4	D2	Up	NK cells
enriched in T cells (I) (M7.0)	enriched in T cells (I) (M7.0)	4/22	62/5698	8.02884e-05	0.00119253	0.000851048	GNLY/GZMK/GZMA/GZMH	4	D2	Up	NK cells
HALLMARK_ALLOGRAFT_REJECTION	HALLMARK_ALLOGRAFT_REJECTION	6/22	200/5698	8.08496e-05	0.00119253	0.000851048	STAT1/CCR1/GZMA/HIF1A/EIF5A/IL2RB	6	D2	Up	NK cells
mitotic cell cycle - DNA replication (M4.4)	mitotic cell cycle - DNA replication (M4.4)	3/22	30/5698	0.000189624	0.00223756	0.00159683	MCM3/MCM7/PCNA	3	D2	Up	NK cells
cell adhesion (GO) (M117)	cell adhesion (GO) (M117)	2/22	21/5698	0.00285879	0.0210836	0.0150463	PLEK/CD300A	2	D2	Up	NK cells
HALLMARK_E2F_TARGETS	HALLMARK_E2F_TARGETS	4/22	200/5698	0.0065544	0.0351554	0.0250886	TUBB/MCM3/MCM7/PCNA	4	D2	Up	NK cells
HALLMARK_MYC_TARGETS_V1	HALLMARK_MYC_TARGETS_V1	4/22	200/5698	0.0065544	0.0351554	0.0250886	MCM7/LDHA/EIF4A1/PCNA	4	D2	Up	NK cells
HALLMARK_INTERFERON_ALPHA_RESPONSE	HALLMARK_INTERFERON_ALPHA_RESPONSE	2/4	97/5698	0.00168314	0.0235639	0.0159455	GBP4/IRF1	2	D7	Up	B cells
HALLMARK_INTERFERON_GAMMA_RESPONSE	HALLMARK_INTERFERON_GAMMA_RESPONSE	2/4	200/5698	0.00701987	0.0293987	0.0198939	GBP4/IRF1	2	D7	Up	B cells
MHC-TLR7-TLR8 cluster (M146)	MHC-TLR7-TLR8 cluster (M146)	1/4	17/5698	0.0118838	0.0332747	0.0225167	HLA-E	1	D7	Up	B cells
HALLMARK_TNFA_SIGNALING_VIA_NFKB	HALLMARK_TNFA_SIGNALING_VIA_NFKB	2/2	200/5698	0.00122607	0.00919551	0.00258119	DUSP2/FOS	2	D7	Down	B cells
putative targets of PAX3 (M89.1)	putative targets of PAX3 (M89.1)	1/2	5698-10-01	0.00350723	0.00934769	0.00262391	DUSP2	1	D7	Down	B cells
signaling in T cells (I) (M35.0)	signaling in T cells (I) (M35.0)	1/2	14/5698	0.0049084	0.00934769	0.00262391	FOS	1	D7	Down	B cells
AP-1 transcription factor network (M20)	AP-1 transcription factor network (M20)	1/2	15/5698	0.00525854	0.00934769	0.00262391	FOS	1	D7	Down	B cells
enriched in monocytes (II) (M11.0)	enriched in monocytes (II) (M11.0)	6/13	189/5698	1.73961e-06	5.74072e-05	3.29611e-05	LST1/CPVL/MS4A4A/MS4A7/SLC7A7/TNFSF13	6	D7	Down	BE
MHC-TLR7-TLR8 cluster (M146)	MHC-TLR7-TLR8 cluster (M146)	3/13	17/5698	6.19544e-06	8.16721e-05	4.68931e-05	HLA-DQA1/HLA-DPA1/HLA-DPB1	3	D7	Down	BE
enriched in antigen presentation (I) (M71)	enriched in antigen presentation (I) (M71)	3/13	18/5698	7.42473e-06	8.16721e-05	4.68931e-05	HLA-DQA1/HLA-DPA1/HLA-DPB1	3	D7	Down	BE
enriched in T cells (I) (M7.0)	enriched in T cells (I) (M7.0)	20/403	62/5698	3.5568e-09	5.69087e-07	4.4928e-07	LCK/CD2/ZAP70/CD28/GZMK/GZMA/GIMAP7/GIMAP6/SIT1/PRF1/CD3G/CD27/PRKCH/RASGRP1/IL32/NLRC3/SIRPG/UBASH3A/ITM2A/SH2D1A	20	D7	Up	CD4
T cell activation (I) (M7.1)	T cell activation (I) (M7.1)	17/403	50/5698	2.23087e-08	1.78469e-06	1.40897e-06	LCK/PTPN22/CD2/SLAMF1/ZAP70/CD28/THEMIS/SIT1/CD5/CD3G/CD27/PRKCH/RASGRP1/NLRC3/CORO1A/IL12RB1/SIRPG	17	D7	Up	CD4
HALLMARK_ALLOGRAFT_REJECTION	HALLMARK_ALLOGRAFT_REJECTION	37/403	200/5698	3.58204e-08	1.91042e-06	1.50823e-06	LCK/GBP2/CD2/FASLG/PTPRC/ZAP70/LY75/STAT1/CD28/CCR2/CCR5/HCLS1/FYB1/GZMA/F2R/ST8SIA4/TAP2/TAP1/IKBKB/SIT1/ABI1/PRF1/FAS/EIF3A/APBB1/CD3G/CD4/CSK/IL16/ITGAL/PSMB10/IL12RB1/MAP4K1/IFNAR2/WAS/IL2RG/CXCR3	37	D7	Up	CD4
T cell activation (II) (M7.3)	T cell activation (II) (M7.3)	13/403	31/5698	5.83924e-08	2.3357e-06	1.84397e-06	LCK/SLAMF1/PTPN7/ZAP70/IL18R1/SP140/CCR5/GZMA/CD3G/NLRC3/IL12RB1/SIRPG/CXCR3	13	D7	Up	CD4
small GTPase mediated signal transduction (M215)	small GTPase mediated signal transduction (M215)	9/403	16/5698	2.97173e-07	9.30874e-06	7.34901e-06	ARHGAP30/ARHGAP25/FGD3/ARHGDIB/ARHGAP9/VAV1/GMIP/RAC2/ARHGAP4	9	D7	Up	CD4
T cell activation and signaling (M5.1)	T cell activation and signaling (M5.1)	11/403	25/5698	3.49078e-07	9.30874e-06	7.34901e-06	LCK/CD2/PTPRC/TRAF3IP3/ZAP70/GIMAP6/CD3G/CD4/BIN2/IL12RB1/IL2RG	11	D7	Up	CD4
T cell differentiation (Th2) (M19)	T cell differentiation (Th2) (M19)	9/403	17/5698	5.92278e-07	1.35378e-05	1.06877e-05	LCK/CD28/GZMK/SIT1/CD3G/IL32/UBASH3A/GRAP2/ITM2A	9	D7	Up	CD4
HALLMARK_INTERFERON_GAMMA_RESPONSE	HALLMARK_INTERFERON_GAMMA_RESPONSE	34/403	200/5698	1.05879e-06	2.11759e-05	1.67178e-05	GBP4/ST3GAL5/STAT1/CASP8/SP110/RTP4/HERC6/IRF2/CASP3/GZMA/ST8SIA4/RAPGEF6/IRF1/TRIM26/PSMB8/TAP1/DDX58/PFKP/FAS/TRIM21/UBE2L6/CASP4/TRAFD1/GPR18/PML/MVP/PSMB10/TRIM25/RNF213/NCOA3/ZNFX1/PTPN1/ZBP1/IFNAR2	34	D7	Up	CD4
HALLMARK_INTERFERON_ALPHA_RESPONSE	HALLMARK_INTERFERON_ALPHA_RESPONSE	19/403	97/5698	3.68505e-05	0.000589607	0.00046548	GBP2/GBP4/CASP8/SP110/UBA7/PARP9/RTP4/HERC6/IRF2/IRF1/TRIM26/PSMB8/TAP1/SAMD9/TRIM21/UBE2L6/TRAFD1/ELF1/TRIM25	19	D7	Up	CD4
T cell surface signature (S0)	T cell surface signature (S0)	9/403	27/5698	6.0274e-05	0.000876712	0.000692141	CD2/CD28/CXCR6/GIMAP2/SIT1/CD3G/CLEC2D/SIRPG/ITM2A	9	D7	Up	CD4
HALLMARK_MITOTIC_SPINDLE	HALLMARK_MITOTIC_SPINDLE	28/403	199/5698	0.0003106	0.00369275	0.00291533	CAPZB/EPB41/KIFAP3/CLASP1/RAB3GAP1/ARHGEF3/RASA2/RFC1/RICTOR/RAPGEF6/DOCK2/NEDD9/LATS1/EZR/ARFGEF1/RABGAP1/SPTAN1/ABI1/SMC3/RHOF/DYNC1H1/AKAP13/PAFAH1B1/SEPTIN9/TBCD/KIF3B/MYH9/ARHGAP4	28	D7	Up	CD4
CD28 costimulation (M12)	CD28 costimulation (M12)	5/403	5698-10-01	0.000323116	0.00369275	0.00291533	LCK/CD28/LIME1/GRAP2/SH2D1A	5	D7	Up	CD4
cell adhesion (GO) (M117)	cell adhesion (GO) (M117)	7/403	21/5698	0.000409127	0.00409127	0.00322995	PTPRC/ZAP70/SELPLG/PSTPIP1/CORO1A/PPP2R1A/CXCR3	7	D7	Up	CD4
regulation of transcription, transcription factors (M213)	regulation of transcription, transcription factors (M213)	7/403	21/5698	0.000409127	0.00409127	0.00322995	ARID4B/KIAA1109/BDP1/MED23/BTAF1/PPP1R12A/STAG2	7	D7	Up	CD4
T cell differentiation via ITK and PKC (M18)	T cell differentiation via ITK and PKC (M18)	5/403	5698-11-01	0.000558155	0.00470025	0.00371073	FASLG/PRKCH/SIRPG/ITM2A/SH2D1A	5	D7	Up	CD4
viral sensing & immunity; IRF2 targets network (II) (M111.1)	viral sensing & immunity; IRF2 targets network (II) (M111.1)	5/403	5698-11-01	0.000558155	0.00470025	0.00371073	PSMB8/TAP1/DDX58/PSMB10/ZBP1	5	D7	Up	CD4
enriched in antigen presentation (II) (M95.0)	enriched in antigen presentation (II) (M95.0)	7/403	24/5698	0.00101143	0.00735587	0.00580726	CD53/PTPRC/ITGA4/HCLS1/GIMAP6/SLA/ITGAL	7	D7	Up	CD4
HALLMARK_OXIDATIVE_PHOSPHORYLATION	HALLMARK_OXIDATIVE_PHOSPHORYLATION	82/535	200/5698	2.61014e-34	4.43724e-32	3.59925e-32	SDHB/MRPS15/ATP6V0B/UQCRH/MGST3/ATP1B1/COX7A2L/COX5B/ALAS1/COX17/NDUFB4/NDUFB5/ATP5ME/GRPEL1/NDUFC1/NDUFS6/COX7C/UQCRQ/NDUFA2/ATP6V0E1/COX7A2/MPC1/NDUFA4/CYCS/POR/ATP5MF/NDUFA5/ATP6V1F/NDUFB2/UQCRB/COX6C/NDUFB6/FXN/ISCA1/SURF1/PHYH/VDAC2/LDHA/TIMM10/COX8A/MRPL11/NDUFV1/NDUFS8/FDX1/TIMM8B/ATP5MG/ISCU/COX6A1/TIMM9/NDUFB1/MRPS11/ATP6V0C/NDUFAB1/COX4I1/RHOT1/ATP5MC1/ATP5PD/AFG3L2/CYB5A/GPX4/ATP5F1D/N…	82	D7	Down	CD4
HALLMARK_TNFA_SIGNALING_VIA_NFKB	HALLMARK_TNFA_SIGNALING_VIA_NFKB	46/535	200/5698	4.43176e-09	2.59229e-07	2.10272e-07	ZC3H12A/JUN/IER5/BTG2/RHOB/FOSL2/DUSP2/NR4A2/NFE2L2/CCNL1/TNIP2/PDLIM5/PTGER4/EGR1/DUSP1/SQSTM1/CD83/TNF/CDKN1A/SGK1/SOD2/KLF10/NINJ1/KLF6/MAP3K8/CD69/PHLDA1/NFKBIA/FOS/BCL2A1/KDM6B/EIF1/SOCS3/TGIF1/GADD45B/JUNB/IER2/KLF2/ZFP36/RELB/FOSB/PPP1R15A/CEBPB/BTG3/IFNGR2/SAT1	46	D7	Down	CD4
respiratory electron transport chain (mitochondrion) (M219)	respiratory electron transport chain (mitochondrion) (M219)	12/535	18/5698	4.57463e-09	2.59229e-07	2.10272e-07	UQCRH/COX7A2L/COX5B/COX7C/UQCRQ/UQCRB/COX6C/COX8A/COX6A1/COX6B1/UQCR10/COX7B	12	D7	Down	CD4
respiratory electron transport chain (mitochondrion) (M216)	respiratory electron transport chain (mitochondrion) (M216)	9/535	5698-12-01	9.04411e-08	3.84375e-06	3.11784e-06	NDUFS6/COX7C/UQCRB/COX6C/COX6A1/NDUFA7/NDUFB7/UQCR10/COX7B	9	D7	Down	CD4
respiratory electron transport chain (mitochondrion) (M238)	respiratory electron transport chain (mitochondrion) (M238)	10/535	17/5698	5.19951e-07	1.76783e-05	1.43397e-05	UQCRH/UQCRQ/NDUFA2/NDUFA4/NDUFB2/NDUFB6/NDUFS8/NDUFS7/NDUFA11/NDUFA3	10	D7	Down	CD4
HALLMARK_MYC_TARGETS_V1	HALLMARK_MYC_TARGETS_V1	39/535	200/5698	6.08862e-06	0.000172511	0.000139931	RPL22/PABPC4/SNRPG/HSPE1/IMPDH2/GNL3/EIF4E/RPL34/AP3S1/NHP2/SRSF3/GLO1/HDDC2/AIMP2/POLD2/PPIA/IFRD1/SSBP1/POLE3/LDHA/PTGES3/CDK4/XPOT/RAN/ERH/DUT/RNPS1/NDUFAB1/PHB/KPNA2/TYMS/SNRPD1/TXNL4A/LSM7/RUVBL2/TRIM28/RANBP1/PRPS2/PRDX4	39	D7	Down	CD4
transcription elongation, RNA polymerase II (M234)	transcription elongation, RNA polymerase II (M234)	8/535	14/5698	1.03421e-05	0.000251165	0.000203731	AURKAIP1/UQCRQ/MEA1/POLR2J/POLR2L/POLR2I/NDUFA3/UQCR10	8	D7	Down	CD4
HALLMARK_ADIPOGENESIS	HALLMARK_ADIPOGENESIS	38/535	200/5698	1.50704e-05	0.000320246	0.000259766	SDHB/CMPK1/CDKN2C/RNF11/DRAM2/MGST3/PPP1R15B/SLC66A3/PPARG/TKT/GRPEL1/HADH/UQCRQ/IFNGR1/ARL4A/POR/DNAJB9/NDUFA5/CRAT/PHYH/TALDO1/CD151/RTN3/COX8A/APLP2/COX6A1/RMDN3/NDUFAB1/PEMT/GPX4/UQCR11/NDUFB7/ATP5PO/SLC25A1/CHCHD10/UQCR10/PIM3/COX7B	38	D7	Down	CD4
spliceosome (M250)	spliceosome (M250)	7/535	5698-12-01	3.22305e-05	0.000608798	0.000493824	SNRPE/SNRPG/LSM3/LSM5/SNRPF/SNRPD1/RBMX	7	D7	Down	CD4
HALLMARK_DNA_REPAIR	HALLMARK_DNA_REPAIR	30/535	150/5698	4.45723e-05	0.000757729	0.000614629	MPC2/GUK1/POLE4/POLR2D/EIF1B/IMPDH2/COX17/POLR2H/NUDT9/TAF9/NELFE/GTF2H5/RPA3/POLR2J/SDCBP/POLR2K/SURF1/EDF1/SAC3D1/TMED2/DUT/GTF2A2/SNAPC5/NME4/ARL6IP1/TYMS/GPX4/POLR2I/MRPL40/POLR2F	30	D7	Down	CD4
signaling in T cells (I) (M35.0)	signaling in T cells (I) (M35.0)	7/535	14/5698	0.000118059	0.0016725	0.00135664	TNFRSF4/JUN/EGR1/TNF/FOS/JUNB/FOSB	7	D7	Down	CD4
MHC-TLR7-TLR8 cluster (M146)	MHC-TLR7-TLR8 cluster (M146)	7/535	17/5698	0.000520402	0.00680525	0.00552005	CD74/HLA-DRA/HLA-DRB1/HLA-DQA1/HLA-DQB1/HLA-DPA1/HLA-DPB1	7	D7	Down	CD4
enriched in antigen presentation (I) (M71)	enriched in antigen presentation (I) (M71)	7/535	18/5698	0.00078337	0.00951235	0.0077159	CD74/HLA-DRA/HLA-DRB1/HLA-DQA1/HLA-DQB1/HLA-DPA1/HLA-DPB1	7	D7	Down	CD4
AP-1 transcription factor network (M20)	AP-1 transcription factor network (M20)	6/535	15/5698	0.00159213	0.0145333	0.0117887	JUN/FOSL2/EGR1/FOS/JUNB/FOSB	6	D7	Down	CD4
HALLMARK_E2F_TARGETS	HALLMARK_E2F_TARGETS	32/535	200/5698	0.00170981	0.0145333	0.0117887	STMN1/CDKN2C/CKS1B/UBE2T/POLE4/TFRC/DCK/PTTG1/TUBB/CDKN1A/RPA3/POLD2/POP7/ING3/CDKN2A/CKS2/CDK1/CDK4/RAN/EXOSC8/CDKN3/DUT/NAA38/TUBG1/RAD51C/KPNA2/JPT1/RNASEH2A/UBE2S/RANBP1/PRDX4/HMGB3	32	D7	Down	CD4
lysosomal/endosomal proteins (M139)	lysosomal/endosomal proteins (M139)	5/535	5698-11-01	0.00204765	0.0158228	0.0128346	CTSS/CTSB/PSAP/CTSD/NPC2	5	D7	Down	CD4
HALLMARK_MITOTIC_SPINDLE	HALLMARK_MITOTIC_SPINDLE	7/42	199/5698	0.000543942	0.0176781	0.016032	EPB41/ARHGEF3/EZR/SPTAN1/AKAP13/MYH9/SMC1A	7	D7	Up	CD8
HALLMARK_TNFA_SIGNALING_VIA_NFKB	HALLMARK_TNFA_SIGNALING_VIA_NFKB	16/75	200/5698	4.01997e-09	3.69837e-07	2.62356e-07	BTG2/DUSP2/NR4A2/EGR1/DUSP1/TNF/NAMPT/CD69/PHLDA1/FOS/EIF1/JUNB/IER2/ZFP36/FOSB/PPP1R15A	16	D7	Down	CD8
signaling in T cells (I) (M35.0)	signaling in T cells (I) (M35.0)	6/75	14/5698	1.17324e-08	5.39692e-07	3.82848e-07	EGR1/TNF/IFNG/FOS/JUNB/FOSB	6	D7	Down	CD8
HALLMARK_OXIDATIVE_PHOSPHORYLATION	HALLMARK_OXIDATIVE_PHOSPHORYLATION	14/75	200/5698	2.3212e-07	7.11835e-06	5.04963e-06	COX5B/COX17/ATP5ME/UQCRQ/NDUFA2/COX7A2/CYCS/UQCRB/COX6A1/NDUFB1/GPX4/UQCR11/ATP5F1E/COX7B	14	D7	Down	CD8
AP-1 transcription factor network (M20)	AP-1 transcription factor network (M20)	5/75	15/5698	9.35864e-07	2.15249e-05	1.52694e-05	EGR1/IFNG/FOS/JUNB/FOSB	5	D7	Down	CD8
respiratory electron transport chain (mitochondrion) (M219)	respiratory electron transport chain (mitochondrion) (M219)	5/75	18/5698	2.58905e-06	4.76385e-05	3.37939e-05	COX5B/UQCRQ/UQCRB/COX6A1/COX7B	5	D7	Down	CD8
putative targets of PAX3 (M89.1)	putative targets of PAX3 (M89.1)	4/75	5698-10-01	5.47809e-06	8.39974e-05	5.95862e-05	RGS1/DUSP2/NR4A2/DUSP1	4	D7	Down	CD8
growth factor induced, enriched in nuclear receptor subfamily 4 (M94)	growth factor induced, enriched in nuclear receptor subfamily 4 (M94)	3/75	5698-12-01	0.000442524	0.00452357	0.00320894	NR4A2/DUSP1/PPP1R15A	3	D7	Down	CD8
respiratory electron transport chain (mitochondrion) (M216)	respiratory electron transport chain (mitochondrion) (M216)	3/75	5698-12-01	0.000442524	0.00452357	0.00320894	UQCRB/COX6A1/COX7B	3	D7	Down	CD8
transcription elongation, RNA polymerase II (M234)	transcription elongation, RNA polymerase II (M234)	3/75	14/5698	0.000718422	0.00660948	0.00468865	AURKAIP1/UQCRQ/POLR2L	3	D7	Down	CD8
HALLMARK_INTERFERON_GAMMA_RESPONSE	HALLMARK_INTERFERON_GAMMA_RESPONSE	19/94	200/5698	3.48852e-10	4.25599e-08	3.48852e-08	VCAM1/SLAMF7/STAT1/CD38/LAP3/IRF1/HLA-B/TAP1/FGL2/IRF5/IDO1/JAK2/SERPING1/PSME2/MVP/NLRC5/PSMB10/IRF8/SAMHD1	19	D7	Up	cDCs
HALLMARK_ALLOGRAFT_REJECTION	HALLMARK_ALLOGRAFT_REJECTION	17/94	200/5698	1.83921e-08	1.12192e-06	9.19604e-07	CTSS/PTPRC/DEGS1/STAT1/HCLS1/HLA-E/HLA-DRA/HLA-DOB/TAP2/TAP1/JAK2/EIF3A/IL16/ITGAL/PSMB10/IRF8/ITGB2	17	D7	Up	cDCs
enriched in antigen presentation (II) (M95.0)	enriched in antigen presentation (II) (M95.0)	7/94	24/5698	7.31024e-08	2.97283e-06	2.43675e-06	PTPRC/HCLS1/HLA-DRA/FGL2/ITGAL/IRF8/ITGB2	7	D7	Up	cDCs
enriched in monocytes (II) (M11.0)	enriched in monocytes (II) (M11.0)	11/94	189/5698	0.000249166	0.00607966	0.00498333	MARCH1/CPVL/AOAH/NCF1/FGL2/MPEG1/CYFIP1/ANPEP/CD93/CST3/HCK	11	D7	Up	cDCs
MHC-TLR7-TLR8 cluster (M146)	MHC-TLR7-TLR8 cluster (M146)	3/94	17/5698	0.00250028	0.0254195	0.0208357	HLA-E/HLA-B/HLA-DRA	3	D7	Up	cDCs
HALLMARK_TNFA_SIGNALING_VIA_NFKB	HALLMARK_TNFA_SIGNALING_VIA_NFKB	10/63	200/5698	5.70532e-05	0.00564826	0.00498464	DNAJB4/IL7R/CD83/IER3/CDKN1A/CD44/GADD45B/IER2/KLF2/CEBPB	10	D7	Down	cDCs
enriched in antigen presentation (II) (M95.0)	enriched in antigen presentation (II) (M95.0)	2/10	24/5698	0.000749603	0.00899524	0.00197264	PTPRC/ITGB2	2	D7	Up	gdT
T cell activation (I) (M7.1)	T cell activation (I) (M7.1)	2/10	50/5698	0.00324695	0.0255524	0.0056036	CD8A/TCF7	2	D7	Up	gdT
HALLMARK_ALLOGRAFT_REJECTION	HALLMARK_ALLOGRAFT_REJECTION	3/10	200/5698	0.00425874	0.0255524	0.0056036	PTPRC/CD8A/ITGB2	3	D7	Up	gdT
chaperonin mediated protein folding (I) (M204.0)	chaperonin mediated protein folding (I) (M204.0)	1/10	14/5698	0.0243191	0.0448969	0.00984581	CCT6A	1	D7	Up	gdT
small GTPase mediated signal transduction (M215)	small GTPase mediated signal transduction (M215)	1/10	16/5698	0.0277495	0.0475706	0.0104321	ARHGAP30	1	D7	Up	gdT
HALLMARK_TNFA_SIGNALING_VIA_NFKB	HALLMARK_TNFA_SIGNALING_VIA_NFKB	7/10	200/5698	6.49529e-09	1.75373e-07	7.52086e-08	BTG2/EGR1/CD69/FOS/EIF1/KLF2/FOSB	7	D7	Down	gdT
signaling in T cells (I) (M35.0)	signaling in T cells (I) (M35.0)	3/10	14/5698	1.4031e-06	1.57703e-05	6.76308e-06	EGR1/FOS/FOSB	3	D7	Down	gdT
AP-1 transcription factor network (M20)	AP-1 transcription factor network (M20)	3/10	15/5698	1.75225e-06	1.57703e-05	6.76308e-06	EGR1/FOS/FOSB	3	D7	Down	gdT
HALLMARK_G2M_CHECKPOINT	HALLMARK_G2M_CHECKPOINT	43/387	200/5698	4.10975e-12	7.60304e-10	6.83516e-10	NASP/LBR/MCM6/BARD1/SMARCC1/SMC4/TACC3/CENPE/LMNB1/G3BP1/PTTG1/HMGA1/MCM3/SYNCRIP/MARCKS/CUL1/EZH2/RAD21/CKS2/KIF20B/INCENP/POLA2/RBM14/CDKN1B/RACGAP1/TMPO/KMT5A/PDS5B/PRMT5/HIF1A/FOXN3/NUSAP1/TLE3/KPNB1/KPNA2/ILF3/UPF1/ATF5/RBL1/NUP50/SMC1A/ATRX/DKC1	43	D7	Up	Macrophages
HALLMARK_E2F_TARGETS	HALLMARK_E2F_TARGETS	41/387	200/5698	6.71081e-11	6.2075e-09	5.58056e-09	CTPS1/NASP/ANP32E/LBR/MSH2/MCM6/BARD1/SMC4/TACC3/PAICS/CENPE/HMGB2/LMNB1/PTTG1/HMGA1/MCM3/SYNCRIP/NUP205/EZH2/PRKDC/RAD21/ATAD2/CKS2/SMC3/POLA2/NCAPD2/CDKN1B/RACGAP1/CBX5/TMPO/PDS5B/RPA1/TP53/BRCA1/PPM1D/KPNA2/TK1/DNMT1/ILF3/POLD1/SMC1A	41	D7	Up	Macrophages
HALLMARK_MITOTIC_SPINDLE	HALLMARK_MITOTIC_SPINDLE	36/387	199/5698	3.52532e-08	2.17395e-06	1.95439e-06	WASF2/EPB41/KIFAP3/LRPPRC/SMC4/CENPE/PALLD/APC/LMNB1/DOCK2/CD2AP/MARCKS/EPB41L2/DOCK4/PCM1/CDK5RAP2/RABGAP1/SPTAN1/TSC1/VCL/KIF20B/SMC3/CKAP5/INCENP/RACGAP1/FGD6/CLIP1/DYNC1H1/TUBGCP5/NUSAP1/GEMIN4/TBCD/CEP250/PREX1/SMC1A/ARHGAP4	36	D7	Up	Macrophages
HALLMARK_INTERFERON_GAMMA_RESPONSE	HALLMARK_INTERFERON_GAMMA_RESPONSE	30/387	200/5698	2.67828e-05	0.0012387	0.0011136	GBP4/SLAMF7/IFIH1/STAT1/PARP14/LAP3/CASP3/IRF1/HLA-A/HLA-B/PSMB8/PSMB9/TAP1/FGL2/JAK2/PFKP/ITGB7/STAT2/TRAFD1/PSME2/HIF1A/ISG20/CIITA/MVP/NUP93/NLRC5/PSMB10/ICAM1/FPR1/APOL6	30	D7	Up	Macrophages
HALLMARK_INTERFERON_ALPHA_RESPONSE	HALLMARK_INTERFERON_ALPHA_RESPONSE	18/387	97/5698	7.3031e-05	0.00270215	0.00242924	GBP2/GBP4/MOV10/IFIH1/UBA7/PARP14/LAP3/IRF1/PSMB8/PSMB9/TAP1/NUB1/IFITM1/STAT2/TRAFD1/PSME2/ISG20/CNP	18	D7	Up	Macrophages
nucleotide metabolism (M181)	nucleotide metabolism (M181)	5/387	5698-10-01	0.000266866	0.00686165	0.00616865	CAD/GMPS/PAICS/RRM1/GART	5	D7	Up	Macrophages
HALLMARK_OXIDATIVE_PHOSPHORYLATION	HALLMARK_OXIDATIVE_PHOSPHORYLATION	43/348	200/5698	9.94543e-14	1.68078e-11	1.57033e-11	MRPS15/COX7A2L/COX17/NDUFB4/MRPS22/NDUFB5/ATP5ME/NDUFC1/COX7C/UQCRQ/COX7A2/MPC1/NDUFB2/UQCRB/FXN/ISCA1/ATP6V1G1/VDAC2/LDHA/COX8A/MRPL11/ATP5MG/ATP5MC2/ISCU/TIMM9/NDUFB1/ATP6V0C/COX4I1/ATP5PD/NDUFV2/GPX4/ATP5F1D/NDUFA7/COX6B1/MRPS12/NDUFA3/ATP5F1E/ATP5PO/UQCR10/TOMM22/CYB5R3/COX7B/NDUFA1	43	D7	Down	Macrophages
translation initiation factor 3 complex (M245)	translation initiation factor 3 complex (M245)	8/348	13/5698	1.75789e-07	1.48542e-05	1.38781e-05	EEF1B2/EIF3E/EIF3H/EIF3F/EEF1G/EIF3G/EIF3K/EIF3D	8	D7	Down	Macrophages
HALLMARK_MYC_TARGETS_V1	HALLMARK_MYC_TARGETS_V1	30/348	200/5698	3.21249e-06	0.00018097	0.000169078	RPL22/MRPL9/SNRPG/EEF1B2/RPL14/CNBP/RPL34/NPM1/NHP2/RACK1/MRPS18B/LSM2/HDDC2/PABPC1/LDHA/RPS3/CLNS1A/HNRNPA1/RPL6/RPLP0/RNPS1/RSL1D1/TUFM/YWHAE/PHB/LSM7/SNRPD2/RPL18/RPS5/EIF3D	30	D7	Down	Macrophages
respiratory electron transport chain (mitochondrion) (M219)	respiratory electron transport chain (mitochondrion) (M219)	8/348	18/5698	4.5545e-06	0.000192428	0.000179783	COX7A2L/COX7C/UQCRQ/UQCRB/COX8A/COX6B1/UQCR10/COX7B	8	D7	Down	Macrophages
transcription elongation, RNA polymerase II (M234)	transcription elongation, RNA polymerase II (M234)	6/348	14/5698	9.817e-05	0.00331815	0.00310011	AURKAIP1/UQCRQ/MEA1/POLR2I/NDUFA3/UQCR10	6	D7	Down	Macrophages
enriched in monocytes (II) (M11.0)	enriched in monocytes (II) (M11.0)	25/348	189/5698	0.000180502	0.00508414	0.00475005	HNMT/CD302/SLC11A1/CSTA/BST1/LST1/TREM1/LAT2/PILRA/KLF4/CLEC4A/PLBD1/NFE2/SLC7A7/SERPINA1/NOD2/TNFSF13/CFD/TYROBP/CD33/CST3/IFNGR2/CSF2RA/CFP/BTK	25	D7	Down	Macrophages
blood coagulation (M11.1)	blood coagulation (M11.1)	7/348	22/5698	0.000228646	0.00552016	0.00515742	TREM1/DOK2/SLC7A7/SERPINA1/P2RX1/PECAM1/CFD	7	D7	Down	Macrophages
respiratory electron transport chain (mitochondrion) (M216)	respiratory electron transport chain (mitochondrion) (M216)	5/348	5698-12-01	0.000457412	0.00858918	0.00802477	COX7C/UQCRB/NDUFA7/UQCR10/COX7B	5	D7	Down	Macrophages
spliceosome (M250)	spliceosome (M250)	5/348	5698-12-01	0.000457412	0.00858918	0.00802477	SNRPG/LSM3/SNRPF/SNRPD2/RBMX	5	D7	Down	Macrophages
enriched in T cells (I) (M7.0)	enriched in T cells (I) (M7.0)	3/7	62/5698	4.16351e-05	0.000832702	0.00048209	IL7R/GZMK/IL32	3	D7	Up	MAIT
T cell differentiation (Th2) (M19)	T cell differentiation (Th2) (M19)	2/7	17/5698	0.000174423	0.00174423	0.00100982	GZMK/IL32	2	D7	Up	MAIT
signaling in T cells (I) (M35.0)	signaling in T cells (I) (M35.0)	4/9	14/5698	2.8545e-09	9.7053e-08	3.00474e-08	TNF/FOS/JUNB/FOSB	4	D7	Down	MAIT
HALLMARK_TNFA_SIGNALING_VIA_NFKB	HALLMARK_TNFA_SIGNALING_VIA_NFKB	6/9	200/5698	1.33593e-07	2.27108e-06	7.03119e-07	TNF/CD69/FOS/EIF1/JUNB/FOSB	6	D7	Down	MAIT
AP-1 transcription factor network (M20)	AP-1 transcription factor network (M20)	3/9	15/5698	1.22852e-06	1.39232e-05	4.31059e-06	FOS/JUNB/FOSB	3	D7	Down	MAIT
putative targets of PAX3 (M89.1)	putative targets of PAX3 (M89.1)	1/9	5698-10-01	0.0156955	0.042632	0.0131988	RGS1	1	D7	Down	MAIT
cell adhesion (GO) (M117)	cell adhesion (GO) (M117)	5/22	21/5698	1.03055e-08	5.25579e-07	3.47132e-07	PTPRC/CD96/SELPLG/CD300A/CXCR3	5	D7	Up	NK cells
HALLMARK_ALLOGRAFT_REJECTION	HALLMARK_ALLOGRAFT_REJECTION	8/22	200/5698	4.19748e-07	1.07036e-05	7.06945e-06	FGR/PTPRC/CD96/FYB1/EIF5A/IL2RB/CXCR3/FLNA	8	D7	Up	NK cells
enriched in NK cells (I) (M7.2)	enriched in NK cells (I) (M7.2)	5/22	49/5698	9.00495e-07	1.53084e-05	1.01108e-05	GNLY/CD96/GIMAP7/PTGDR/IL2RB	5	D7	Up	NK cells
enriched in T cells (I) (M7.0)	enriched in T cells (I) (M7.0)	4/22	62/5698	8.02884e-05	0.00102368	0.000676113	GNLY/CD96/GZMK/GIMAP7	4	D7	Up	NK cells
HALLMARK_TNFA_SIGNALING_VIA_NFKB	HALLMARK_TNFA_SIGNALING_VIA_NFKB	11/22	200/5698	3.81683e-11	1.60307e-09	6.42835e-10	BTG2/RHOB/KLF6/CD69/FOS/EIF1/JUNB/IER2/KLF2/ZFP36/PPP1R15A	11	D7	Down	NK cells
HALLMARK_HYPOXIA	HALLMARK_HYPOXIA	6/22	200/5698	8.08496e-05	0.00113189	0.000453893	KLF6/DDIT3/FOS/BCL2/ZFP36/PPP1R15A	6	D7	Down	NK cells
signaling in T cells (I) (M35.0)	signaling in T cells (I) (M35.0)	2/22	14/5698	0.00125925	0.00661106	0.00265105	FOS/JUNB	2	D7	Down	NK cells
AP-1 transcription factor network (M20)	AP-1 transcription factor network (M20)	2/22	15/5698	0.00144959	0.00676474	0.00271268	FOS/JUNB	2	D7	Down	NK cells
MHC-TLR7-TLR8 cluster (M146)	MHC-TLR7-TLR8 cluster (M146)	2/6	17/5698	0.000124807	0.00112326	0.000788256	HLA-E/HLA-B	2	D7	Up	pDCs

## Sheet: Figure 6c
T1-T17 subpop 1 score							T1-T17 subpop 2 score							PPD response score
volunteer	condition	group	timepoint	cell_type	score		volunteer	condition	group	timepoint	cell_type	score		volunteer	condition	group	timepoint	cell_type	score
1005	Saline	1	D2	CD4	8.95501		1005	Saline	1	D2	CD4	8.82789		1005	Saline	1	D2	CD4	8.02078
1006	Saline	1	D2	CD4	8.78931		1006	Saline	1	D2	CD4	8.75231		1006	Saline	1	D2	CD4	7.88058
1011	Saline	1	D2	CD4	8.73387		1011	Saline	1	D2	CD4	8.57319		1011	Saline	1	D2	CD4	7.36344
1007	BCG	1	D2	CD4	9.01462		1007	BCG	1	D2	CD4	8.60184		1007	BCG	1	D2	CD4	7.65548
1020	BCG	1	D2	CD4	8.93682		1020	BCG	1	D2	CD4	8.79146		1020	BCG	1	D2	CD4	7.75696
1021	BCG	1	D2	CD4	8.9746		1021	BCG	1	D2	CD4	8.99905		1021	BCG	1	D2	CD4	8.21276
1025	Saline	2	D7	CD4	8.70245		1025	Saline	2	D7	CD4	8.45917		1025	Saline	2	D7	CD4	7.39751
1034	Saline	2	D7	CD4	8.43067		1034	Saline	2	D7	CD4	7.63527		1034	Saline	2	D7	CD4	6.48207
1038	Saline	2	D7	CD4	8.84972		1038	Saline	2	D7	CD4	8.18761		1038	Saline	2	D7	CD4	7.32747
1026	BCG	2	D7	CD4	8.94061		1026	BCG	2	D7	CD4	8.95971		1026	BCG	2	D7	CD4	7.94758
1029	BCG	2	D7	CD4	8.86305		1029	BCG	2	D7	CD4	8.9732		1029	BCG	2	D7	CD4	7.94871
1030	BCG	2	D7	CD4	8.93586		1030	BCG	2	D7	CD4	8.89227		1030	BCG	2	D7	CD4	7.88388
1005	Saline	1	D2	CD8	6.50567		1005	Saline	1	D2	CD8	7.02236		1005	Saline	1	D2	CD8	6.08453
1006	Saline	1	D2	CD8	6.36244		1006	Saline	1	D2	CD8	7.1862		1006	Saline	1	D2	CD8	5.81983
1011	Saline	1	D2	CD8	6.15517		1011	Saline	1	D2	CD8	7.07564		1011	Saline	1	D2	CD8	6.10766
1007	BCG	1	D2	CD8	6.4775		1007	BCG	1	D2	CD8	7.00508		1007	BCG	1	D2	CD8	5.94901
1020	BCG	1	D2	CD8	6.4415		1020	BCG	1	D2	CD8	6.98559		1020	BCG	1	D2	CD8	5.92384
1021	BCG	1	D2	CD8	6.49467		1021	BCG	1	D2	CD8	7.09389		1021	BCG	1	D2	CD8	6.20043
1025	Saline	2	D7	CD8	6.38518		1025	Saline	2	D7	CD8	7.2427		1025	Saline	2	D7	CD8	6.12121
1034	Saline	2	D7	CD8	6.3173		1034	Saline	2	D7	CD8	6.81296		1034	Saline	2	D7	CD8	6.30492
1038	Saline	2	D7	CD8	6.40353		1038	Saline	2	D7	CD8	6.98346		1038	Saline	2	D7	CD8	6.18565
1026	BCG	2	D7	CD8	6.51778		1026	BCG	2	D7	CD8	7.04809		1026	BCG	2	D7	CD8	5.87707
1029	BCG	2	D7	CD8	6.45126		1029	BCG	2	D7	CD8	7.12693		1029	BCG	2	D7	CD8	6.01701
1030	BCG	2	D7	CD8	6.47493		1030	BCG	2	D7	CD8	7.28989		1030	BCG	2	D7	CD8	6.14695
1005	Saline	1	D2	gdT	4.59933		1005	Saline	1	D2	gdT	5.29973		1005	Saline	1	D2	gdT	4.14343
1006	Saline	1	D2	gdT	4.39074		1006	Saline	1	D2	gdT	4.82144		1006	Saline	1	D2	gdT	4.21874
1011	Saline	1	D2	gdT	4.20113		1011	Saline	1	D2	gdT	4.72991		1011	Saline	1	D2	gdT	3.64382
1007	BCG	1	D2	gdT	4.69217		1007	BCG	1	D2	gdT	4.95951		1007	BCG	1	D2	gdT	4.05112
1020	BCG	1	D2	gdT	4.69245		1020	BCG	1	D2	gdT	5.01478		1020	BCG	1	D2	gdT	4.19022
1021	BCG	1	D2	gdT	4.5707		1021	BCG	1	D2	gdT	5.12681		1021	BCG	1	D2	gdT	4.37822
1025	Saline	2	D7	gdT	4.49364		1025	Saline	2	D7	gdT	5.20257		1025	Saline	2	D7	gdT	4.22252
1034	Saline	2	D7	gdT	2.05539		1034	Saline	2	D7	gdT	1.32054		1034	Saline	2	D7	gdT	1.97969
1038	Saline	2	D7	gdT	4.35023		1038	Saline	2	D7	gdT	5.18161		1038	Saline	2	D7	gdT	4.33271
1026	BCG	2	D7	gdT	4.6972		1026	BCG	2	D7	gdT	5.31494		1026	BCG	2	D7	gdT	4.30201
1029	BCG	2	D7	gdT	4.70908		1029	BCG	2	D7	gdT	5.35601		1029	BCG	2	D7	gdT	4.29857
1030	BCG	2	D7	gdT	4.70735		1030	BCG	2	D7	gdT	4.95244		1030	BCG	2	D7	gdT	3.93076
1005	Saline	1	D2	MAIT	4.15264		1005	Saline	1	D2	MAIT	4.47384		1005	Saline	1	D2	MAIT	3.26451
1006	Saline	1	D2	MAIT	3.83385		1006	Saline	1	D2	MAIT	4.24396		1006	Saline	1	D2	MAIT	2.45836
1011	Saline	1	D2	MAIT	3.75073		1011	Saline	1	D2	MAIT	4.15735		1011	Saline	1	D2	MAIT	2.7722
1007	BCG	1	D2	MAIT	4.1818		1007	BCG	1	D2	MAIT	4.62919		1007	BCG	1	D2	MAIT	3.54575
1020	BCG	1	D2	MAIT	4.10421		1020	BCG	1	D2	MAIT	4.85376		1020	BCG	1	D2	MAIT	3.6593
1021	BCG	1	D2	MAIT	4.12613		1021	BCG	1	D2	MAIT	4.74685		1021	BCG	1	D2	MAIT	3.55989
1025	Saline	2	D7	MAIT	3.98144		1025	Saline	2	D7	MAIT	4.31529		1025	Saline	2	D7	MAIT	3.12413
1034	Saline	2	D7	MAIT	2.336		1034	Saline	2	D7	MAIT	2.68168		1034	Saline	2	D7	MAIT	1.20477
1038	Saline	2	D7	MAIT	3.89828		1038	Saline	2	D7	MAIT	4.39574		1038	Saline	2	D7	MAIT	3.38403
1026	BCG	2	D7	MAIT	4.20505		1026	BCG	2	D7	MAIT	4.66579		1026	BCG	2	D7	MAIT	3.30161
1029	BCG	2	D7	MAIT	4.16514		1029	BCG	2	D7	MAIT	4.62063		1029	BCG	2	D7	MAIT	3.47365
1030	BCG	2	D7	MAIT	4.13482		1030	BCG	2	D7	MAIT	4.70552		1030	BCG	2	D7	MAIT	3.36323
1005	Saline	1	D2	NK cells	4.40062		1005	Saline	1	D2	NK cells	4.82211		1005	Saline	1	D2	NK cells	3.7396
1006	Saline	1	D2	NK cells	4.02102		1006	Saline	1	D2	NK cells	4.47249		1006	Saline	1	D2	NK cells	3.04965
1011	Saline	1	D2	NK cells	4.03405		1011	Saline	1	D2	NK cells	4.24451		1011	Saline	1	D2	NK cells	2.71356
1007	BCG	1	D2	NK cells	4.43882		1007	BCG	1	D2	NK cells	4.92804		1007	BCG	1	D2	NK cells	3.70633
1020	BCG	1	D2	NK cells	4.32526		1020	BCG	1	D2	NK cells	5.30497		1020	BCG	1	D2	NK cells	4.12129
1021	BCG	1	D2	NK cells	4.26017		1021	BCG	1	D2	NK cells	5.37542		1021	BCG	1	D2	NK cells	4.20972
1025	Saline	2	D7	NK cells	4.13808		1025	Saline	2	D7	NK cells	4.84427		1025	Saline	2	D7	NK cells	3.7548
1034	Saline	2	D7	NK cells	3.42218		1034	Saline	2	D7	NK cells	2.63283		1034	Saline	2	D7	NK cells	1.03453
1038	Saline	2	D7	NK cells	4.14235		1038	Saline	2	D7	NK cells	4.78768		1038	Saline	2	D7	NK cells	3.63701
1026	BCG	2	D7	NK cells	4.49284		1026	BCG	2	D7	NK cells	5.29392		1026	BCG	2	D7	NK cells	3.85639
1029	BCG	2	D7	NK cells	4.45402		1029	BCG	2	D7	NK cells	5.10011		1029	BCG	2	D7	NK cells	4.03353
1030	BCG	2	D7	NK cells	4.50155		1030	BCG	2	D7	NK cells	5.16757		1030	BCG	2	D7	NK cells	3.58823
